# Supplementary material for: Massively parallel assessment of gene regulatory activity at human cortical structure associated variants
Source: bioRxiv. 2025 Feb 13:2025.02.08.635393. Preprint. [Version 2] doi: 10.1101/2025.02.08.635393 (PMC11839127; doi:10.1101/2025.02.08.635393)
Supplement: Supplement 3 [file media-3.xlsx]

## Sheet: Legends
a,c, Regulatory activity			d, Condition-dependent regulatory activity			b,e, Allelic effect			f, Condition-dependent allelic effect
Column	Description		Column	Description		Column	Description		Column	Description
Locus	GWAS Locus		SNP	SNP		SNP	SNP		Ref	Reference allele
SNP	SNP		allele	Allele info		Ref	Reference allele		Alt	Alternative allele (tested allele)
allele	Allele info		statistic	(logFC / se) ^ 2		Alt	Alternative allele (tested allele)		logFC	Log2-fold-change of interaction effect;
mad.score	Median absolute deviation score		logFC	Log Fold Change		logFC	Log2-fold-change of tested allele			allele:stimulation condition (veh = 0, stimulated = 1)
alpha	Transcription rate		P-value	P-value		AveExpr	Average log2-expression		AveExpr	Average log2-expression
pval.mad	P-value of median absolute deviation score		adj P-value	BH-adjusted P-value		t	Moderated t-statistic		t	Moderated t-statistic
madpadj	BH-adjusted P-value					P-value	P-value		P-value	P-value
activity	Active or Inactive					adj P-value	BH-adjusted P-value		adj P-value	BH-adjusted P-value
chr	Chromosome position (hg19)					B	Log-odds that the allele is differentially expressed		B	Log-odds of interaction effect
pos	SNP position (hg19)					emVar	True when allelic effect obsereved
pe05_TH	# of cortical thickness association at p-value < 10-5
p5e08_TH	# of cortical thickness association at p-value < 5x10-8
pe05_SA	# of cortical thickness association at p-value < 10-5
p5e08_SA	# of cortical thickness association at p-value < 5x10-8
p-values = 0 indicates value < 2.225074x10^-308

## Sheet: a. Regulatory activity (Veh)
Locus	SNP	allele	mad.score	alpha	pval.mad	madpadj	activity	chr	pos	pe05_TH	p5e08_TH	pe05_SA	p5e08_SA
rs1014444	rs12995636	G	189.797	48.0845	0	0	active	2	162908664	0	0	2	0
rs10431624	rs11627097	T	216.866	54.2249	0	0	active	14	54304159	0	0	1	0
rs10431624	rs11627097	C	185.006	46.9977	0	0	active	14	54304159	0	0	1	0
rs10765918	rs11022130	A	101.398	28.0318	0	0	active	11	12071547	0	0	2	2
rs10765918	rs11022130	G	95.4433	26.6809	0	0	active	11	12071547	0	0	2	2
rs10940512	rs252917	C	279.684	68.4748	0	0	active	5	56123432	0	0	1	1
rs10940512	rs832537	T	252.799	62.3761	0	0	active	5	56211991	0	0	1	0
rs10940512	rs832537	C	348.547	84.096	0	0	active	5	56211991	0	0	1	0
rs10940512	rs832570	A	71.3089	21.2062	0	0	active	5	56156408	0	0	1	1
rs10940512	rs832570	G	68.9068	20.6613	0	0	active	5	56156408	0	0	1	1
rs10940512	rs865570	T	68.271	20.5171	0	0	active	5	56161975	0	0	1	1
rs10940512	rs865570	C	114.922	31.0995	0	0	active	5	56161975	0	0	1	1
rs11012732	rs11012722	A	359.738	86.6346	0	0	active	10	21772167	0	0	1	0
rs11012732	rs11012722	G	311.736	75.7456	0	0	active	10	21772167	0	0	1	0
rs11012732	rs12779865	T	48.0754	15.9358	0	0	active	10	21829162	0	0	2	1
rs11012732	rs12779865	C	44.9773	15.233	0	0	active	10	21829162	0	0	2	1
rs11012732	rs9732777	T	106.598	29.2114	0	0	active	10	21771350	0	0	2	0
rs11012732	rs9732777	C	181.802	46.271	0	0	active	10	21771350	0	0	2	0
rs114489117	rs167570	T	72.1061	21.387	0	0	active	5	93042348	0	0	2	1
rs114489117	rs167570	C	59.3838	18.5011	0	0	active	5	93042348	0	0	2	1
rs114489117	rs34454564	T	102.363	28.2506	0	0	active	5	93280930	0	0	2	0
rs114489117	rs34454564	C	87.1971	24.8103	0	0	active	5	93280930	0	0	2	0
rs115877304	rs113038400	T	3255.86	743.603	0	0	active	5	92975510	0	0	2	2
rs115877304	rs113038400	C	2807.73	641.947	0	0	active	5	92975510	0	0	2	2
rs1159974	rs4897156	A	109.788	29.9349	0	0	active	6	126100198	0	0	2	0
rs1159974	rs4897156	G	174.081	44.5194	0	0	active	6	126100198	0	0	2	0
rs11695609	rs2110998	T	267.975	65.8188	0	0	active	2	37233538	0	0	2	1
rs11695609	rs2110998	C	261.738	64.4039	0	0	active	2	37233538	0	0	2	1
rs11695609	rs4016036	T	300.253	73.1409	0	0	active	2	37184485	0	0	3	2
rs11695609	rs4016036	C	428.316	102.191	0	0	active	2	37184485	0	0	3	2
rs11695609	rs4670181	C	195.882	49.4647	0	0	active	2	37226903	0	0	2	1
rs11695609	rs4670181	G	229.501	57.0912	0	0	active	2	37226903	0	0	2	1
rs11695609	rs7605601	T	2485.33	568.812	0	0	active	2	37147975	1	0	3	2
rs11695609	rs7605601	G	2167.84	496.792	0	0	active	2	37147975	1	0	3	2
rs12064109	rs12079257	T	119.908	32.2307	0	0	active	1	119648309	0	0	1	1
rs12064109	rs12079257	C	133.533	35.3213	0	0	active	1	119648309	0	0	1	1
rs12064109	rs2765532	C	37.8746	13.6218	0	0	active	1	119591546	0	0	1	1
rs12064109	rs56919609	T	107.319	29.3748	0	0	active	1	119640728	0	0	1	1
rs12064109	rs56919609	C	111.901	30.4143	0	0	active	1	119640728	0	0	1	1
rs12764880	rs10901819	A	46.1547	15.5001	0	0	active	10	126458373	2	1	2	1
rs12764880	rs10901819	G	43.0675	14.7998	0	0	active	10	126458373	2	1	2	1
rs12764880	rs12218858	T	2201.79	504.493	0	0	active	10	126474200	1	1	2	1
rs12764880	rs12218858	C	2302.27	527.286	0	0	active	10	126474200	1	1	2	1
rs13021985	rs12472555	G	49.447	16.2469	0	0	active	2	162816728	0	0	1	1
rs13110077	rs150994863	A	69.9486	20.8976	0	0	active	4	121700904	1	0	0	0
rs13110077	rs150994863	C	72.3272	21.4372	0	0	active	4	121700904	1	0	0	0
rs1344762	rs10178217	A	44.9187	15.2197	0	0	active	2	237709419	0	0	1	0
rs1344762	rs10178217	G	39.9995	14.1038	0	0	active	2	237709419	0	0	1	0
rs13726	rs9911991	C	108.425	29.6258	0	0	active	17	42278916	0	0	1	0
rs13726	rs9911991	G	100.908	27.9206	0	0	active	17	42278916	0	0	1	0
rs139834736	rs112969546	G	526.864	124.546	0	0	active	3	118997177	0	0	4	2
rs139834736	rs74280518	A	38.2068	13.6972	0	0	active	3	118997100	0	0	4	2
rs139834736	rs74280518	G	49.6721	16.298	0	0	active	3	118997100	0	0	4	2
rs141834426	rs7733532	A	131.187	34.7892	0	0	active	5	93395896	0	0	1	1
rs141834426	rs7733532	T	122.288	32.7704	0	0	active	5	93395896	0	0	1	1
rs1556562	rs10465753	A	41.1984	14.3758	0	0	active	1	93027862	0	0	1	1
rs1556562	rs11164654	T	875.333	203.594	0	0	active	1	92968312	0	0	1	1
rs1556562	rs11164654	C	1059.84	245.449	0	0	active	1	92968312	0	0	1	1
rs1556562	rs2391160	T	218.585	54.6149	0	0	active	1	92992797	0	0	1	1
rs1556562	rs2391160	C	211.698	53.0526	0	0	active	1	92992797	0	0	1	1
rs1556562	rs59343017	A	1821.55	418.237	0	0	active	1	92893300	0	0	1	0
rs1556562	rs59343017	G	2605.63	596.102	0	0	active	1	92893300	0	0	1	0
rs1556562	rs7545445	A	47.5323	15.8126	0	0	active	1	92800232	0	0	1	0
rs1556562	rs7545445	C	39.8882	14.0786	0	0	active	1	92800232	0	0	1	0
rs1628768	rs11191683	T	170.779	43.7704	0	0	active	10	105170649	0	0	1	1
rs1628768	rs11191683	G	152.621	39.6513	0	0	active	10	105170649	0	0	1	1
rs1628768	rs3096383	A	88.978	25.2143	0	0	active	10	104709267	0	0	1	1
rs1628768	rs3096383	G	113.502	30.7775	0	0	active	10	104709267	0	0	1	1
rs1628768	rs7894768	C	225.992	56.2951	0	0	active	10	105135612	0	0	1	1
rs17419290	rs159536	A	86.2158	24.5877	0	0	active	5	60447422	1	1	2	1
rs17419290	rs159536	G	95.8148	26.7652	0	0	active	5	60447422	1	1	2	1
rs17419290	rs1870015	A	737.049	172.225	0	0	active	5	60085763	1	0	2	1
rs17419290	rs1870015	G	1264.68	291.914	0	0	active	5	60085763	1	0	2	1
rs190958130	rs55901622	A	70.8514	21.1024	0	0	active	6	127157438	0	0	1	0
rs190958130	rs55901622	G	184.225	46.8205	0	0	active	6	127157438	0	0	1	0
rs194369	rs177114	C	325.073	78.7711	0	0	active	5	60506069	0	0	2	1
rs194369	rs28634357	A	205.008	51.5349	0	0	active	5	60544386	0	0	1	1
rs194369	rs28634357	G	212.429	53.2184	0	0	active	5	60544386	0	0	1	1
rs1986012	rs1986012	T	736.32	172.06	0	0	active	15	55983271	0	0	3	0
rs1986012	rs1986012	C	735.862	171.956	0	0	active	15	55983271	0	0	3	0
rs1986012	rs4774220	A	645.187	151.387	0	0	active	15	55962861	0	0	3	0
rs1986012	rs4774220	G	710.398	166.18	0	0	active	15	55962861	0	0	3	0
rs2022130	rs273564	A	347.755	83.9164	0	0	active	11	30918860	0	0	2	2
rs2022130	rs273564	G	253.658	62.571	0	0	active	11	30918860	0	0	2	2
rs2022130	rs273576	A	70.3735	20.994	0	0	active	11	30910036	0	0	2	2
rs2022130	rs273576	G	124.376	33.2441	0	0	active	11	30910036	0	0	2	2
rs2022130	rs273592	T	42.3926	14.6467	0	0	active	11	30878849	0	0	2	2
rs2022130	rs273592	C	68.3227	20.5288	0	0	active	11	30878849	0	0	2	2
rs2022130	rs273615	C	42.9954	14.7834	0	0	active	11	30899836	0	0	2	2
rs2022130	rs7113110	T	47.0875	15.7117	0	0	active	11	30807171	0	0	2	2
rs2022130	rs7113110	C	45.5525	15.3635	0	0	active	11	30807171	0	0	2	2
rs2022130	rs7933651	T	59.1599	18.4503	0	0	active	11	30967071	0	0	2	2
rs2022130	rs7933651	C	62.3249	19.1682	0	0	active	11	30967071	0	0	2	2
rs2074404	rs199447	T	327.892	79.4105	0	0	active	17	44812188	5	0	3	2
rs2074404	rs199447	C	342.673	82.7635	0	0	active	17	44812188	5	0	3	2
rs2074404	rs199510	C	563.479	132.852	0	0	active	17	44857929	5	0	3	2
rs2074404	rs9912530	T	1047.05	242.546	0	0	active	17	44836302	2	0	3	2
rs2074404	rs9912530	C	236.172	58.6044	0	0	active	17	44836302	2	0	3	2
rs2118004	rs28735393	A	1520.39	349.922	0	0	active	3	104738215	0	0	4	1
rs2118004	rs28735393	G	2026.73	464.781	0	0	active	3	104738215	0	0	4	1
rs2202895	rs6504281	C	422.531	100.879	0	0	active	17	46565412	0	0	1	0
rs2202895	rs7222242	A	149.359	38.9114	0	0	active	17	46565486	0	0	1	0
rs2202895	rs7222242	C	240.228	59.5245	0	0	active	17	46565486	0	0	1	0
rs2409691	rs112201927	A	262.881	64.6632	0	0	active	8	10895200	0	0	2	1
rs2409691	rs112201927	T	246.418	60.9287	0	0	active	8	10895200	0	0	2	1
rs28591501	rs28495472	A	797.926	186.035	0	0	active	9	98234097	1	1	1	1
rs28591501	rs28495472	G	860.304	200.185	0	0	active	9	98234097	1	1	1	1
rs30641	rs246444	T	202.334	50.9285	0	0	active	5	129016267	1	0	2	1
rs30641	rs246444	C	187.089	47.4702	0	0	active	5	129016267	1	0	2	1
rs30641	rs30375	C	134.383	35.5142	0	0	active	5	128993732	1	0	2	0
rs30641	rs30375	G	136.381	35.9675	0	0	active	5	128993732	1	0	2	0
rs30641	rs6881844	T	807.412	188.187	0	0	active	5	128959579	1	0	2	1
rs30641	rs6881844	C	863.191	200.84	0	0	active	5	128959579	1	0	2	1
rs34322452	rs34322452	A	751.947	175.605	0	0	active	5	93347836	0	0	2	1
rs34322452	rs34322452	G	809.487	188.657	0	0	active	5	93347836	0	0	2	1
rs34464850	rs1820941	T	536.753	126.789	0	0	active	3	141751785	0	0	1	1
rs34464850	rs1820941	C	637.326	149.604	0	0	active	3	141751785	0	0	1	1
rs34464850	rs1976633	A	37.6287	13.566	0	0	active	3	141650739	0	0	1	1
rs34464850	rs6440057	T	872.062	202.852	0	0	active	3	141728308	0	0	1	1
rs34464850	rs6440057	C	1100	254.558	0	0	active	3	141728308	0	0	1	1
rs34464850	rs7628851	C	222.333	55.465	0	0	active	3	141658320	0	0	1	0
rs34464850	rs7644155	T	57.612	18.0991	0	0	active	3	141743677	0	0	1	1
rs34464850	rs7644155	C	63.2965	19.3886	0	0	active	3	141743677	0	0	1	1
rs34464850	rs9861009	T	459.16	109.188	0	0	active	3	141654685	0	0	1	0
rs34464850	rs9861009	C	395.928	94.8441	0	0	active	3	141654685	0	0	1	0
rs3770776	rs62135860	A	49.6415	16.2911	0	0	active	2	37172625	1	0	1	1
rs3770776	rs62135860	G	43.5895	14.9182	0	0	active	2	37172625	1	0	1	1
rs40084	rs7734205	T	143.431	37.5667	0	0	active	5	60392622	1	1	2	1
rs40084	rs7734205	C	134.478	35.5357	0	0	active	5	60392622	1	1	2	1
rs40115	rs12935138	A	47.2866	15.7569	0	0	active	16	65115210	0	0	1	0
rs40115	rs12935138	G	64.614	19.6875	0	0	active	16	65115210	0	0	1	0
rs4273712	rs853976	T	2265.65	518.979	0	0	active	6	127055655	1	0	7	2
rs4273712	rs853976	C	2446.33	559.966	0	0	active	6	127055655	1	0	7	2
rs4437022	rs4811473	T	555.823	131.115	0	0	active	20	52428984	0	0	2	1
rs4437022	rs4811473	C	578.724	136.31	0	0	active	20	52428984	0	0	2	1
rs4437022	rs4811474	T	82.1921	23.675	0	0	active	20	52428992	0	0	2	1
rs4437022	rs4811474	G	94.3177	26.4256	0	0	active	20	52428992	0	0	2	1
rs4772268	rs9557396	G	647.796	151.979	0	0	active	13	100798614	0	0	1	0
rs4841029	rs10106453	A	135.847	35.8463	0	0	active	8	8548801	0	0	1	1
rs4841029	rs10106453	G	102.884	28.3689	0	0	active	8	8548801	0	0	1	1
rs4841029	rs475259	A	1096.65	253.799	0	0	active	8	8610267	0	0	1	0
rs4841029	rs475259	G	1021.55	236.764	0	0	active	8	8610267	0	0	1	0
rs4841029	rs7819167	T	116.396	31.434	0	0	active	8	8548304	0	0	1	1
rs4841029	rs7819167	C	100.142	27.7467	0	0	active	8	8548304	0	0	1	1
rs4842266	rs11114141	C	1138.72	263.342	0	0	active	12	79904459	0	0	1	0
rs4915928	rs2787681	A	105.903	29.0536	0	0	active	1	64221345	0	0	1	1
rs4915928	rs2787681	C	108.309	29.5995	0	0	active	1	64221345	0	0	1	1
rs552305	rs7634809	C	411.455	98.3664	0	0	active	3	177304668	2	0	2	0
rs59373415	rs11162012	A	154.265	40.0243	0	0	active	1	87888112	0	0	1	1
rs59373415	rs11162012	G	135.567	35.7828	0	0	active	1	87888112	0	0	1	1
rs61901866	rs1791558	A	127.617	33.9793	0	0	active	11	92356881	0	0	5	2
rs61901866	rs1791558	G	100.292	27.7809	0	0	active	11	92356881	0	0	5	2
rs61901866	rs1792346	C	38.0489	13.6614	0	0	active	11	92374120	0	0	5	2
rs62057153	rs111960572	A	211.804	53.0766	0	0	active	17	43563349	2	0	1	1
rs62057153	rs112275793	C	53.9735	17.2738	0	0	active	17	43563304	2	0	1	1
rs62057153	rs12952504	C	52.3898	16.9145	0	0	active	17	43495235	2	0	2	1
rs62057153	rs12952504	G	43.0831	14.8033	0	0	active	17	43495235	2	0	2	1
rs62057153	rs2028078	A	285.142	69.7129	0	0	active	17	43475929	2	0	2	1
rs62057153	rs2028078	G	304.84	74.1814	0	0	active	17	43475929	2	0	2	1
rs62057153	rs35884427	G	120.553	32.3769	0	0	active	17	43495216	3	0	2	1
rs62057153	rs56233672	T	236.107	58.5897	0	0	active	17	43920300	4	1	3	2
rs62057153	rs56233672	C	199.819	50.358	0	0	active	17	43920300	4	1	3	2
rs62057153	rs56354807	C	147.795	38.5565	0	0	active	17	43920378	5	1	3	2
rs62057153	rs62054809	C	41.991	14.5556	0	0	active	17	43918239	5	1	3	2
rs62057153	rs62055888	C	1005.34	233.086	0	0	active	17	43838720	4	0	3	1
rs62057153	rs62057103	T	78.9662	22.9432	0	0	active	17	43887480	5	0	2	2
rs62057153	rs62057103	C	87.7316	24.9316	0	0	active	17	43887480	5	0	2	2
rs62057153	rs62057152	C	514.182	121.669	0	0	active	17	43904110	4	1	2	2
rs62057153	rs62057152	G	520.196	123.033	0	0	active	17	43904110	4	1	2	2
rs62057153	rs62065385	T	47.7449	15.8608	0	0	active	17	43534694	4	0	2	1
rs62057153	rs62065385	C	38.7219	13.814	0	0	active	17	43534694	4	0	2	1
rs62057153	rs62065436	A	1604.26	368.947	0	0	active	17	43556652	4	0	2	1
rs62057153	rs62065436	G	1532.19	352.599	0	0	active	17	43556652	4	0	2	1
rs62057153	rs62065437	A	2796.05	639.296	0	0	active	17	43557612	4	0	2	1
rs62057153	rs62065437	G	2722.29	622.565	0	0	active	17	43557612	4	0	2	1
rs630934	rs13059755	C	50.2992	16.4403	0	0	active	3	39484511	1	1	0	0
rs6505147	rs11654983	A	1056.36	244.659	0	0	active	17	28370042	1	0	2	1
rs6505147	rs11654983	C	562.64	132.662	0	0	active	17	28370042	1	0	2	1
rs6505147	rs11872020	G	41.4949	14.4431	0	0	active	17	28553489	0	0	1	0
rs6505147	rs12451175	A	847.315	197.239	0	0	active	17	28140610	0	0	3	1
rs6505147	rs12451175	C	879.406	204.518	0	0	active	17	28140610	0	0	3	1
rs6505147	rs12452288	A	115.228	31.1689	0	0	active	17	28235220	0	0	2	1
rs6505147	rs12452288	G	82.4744	23.739	0	0	active	17	28235220	0	0	2	1
rs6505147	rs2264302	A	258.772	63.7311	0	0	active	17	28057095	0	0	2	1
rs6505147	rs2264302	G	260.034	64.0173	0	0	active	17	28057095	0	0	2	1
rs6505147	rs2617877	T	143.675	37.622	0	0	active	17	28092803	0	0	2	1
rs6505147	rs2617877	C	145.535	38.0439	0	0	active	17	28092803	0	0	2	1
rs6505147	rs3098947	T	69.8424	20.8735	0	0	active	17	27971685	1	0	3	1
rs6505147	rs3098947	C	66.4904	20.1131	0	0	active	17	27971685	1	0	3	1
rs6505147	rs4461132	A	44.1012	15.0343	0	0	active	17	28423430	1	0	2	1
rs6505147	rs4592712	T	937.201	217.629	0	0	active	17	28466824	1	0	1	1
rs6505147	rs4592712	C	1371.56	316.16	0	0	active	17	28466824	1	0	1	1
rs6505147	rs55816036	A	374.757	90.0415	0	0	active	17	28466816	1	0	2	1
rs6505147	rs55816036	G	381.806	91.6407	0	0	active	17	28466816	1	0	2	1
rs6505147	rs62068621	G	168.928	43.3506	0	0	active	17	28170382	0	0	3	1
rs6505147	rs71371126	G	74.616	21.9564	0	0	active	17	28002642	0	0	1	0
rs6505147	rs7214458	C	43.1789	14.8251	0	0	active	17	28205173	0	0	2	1
rs6505147	rs8069669	T	38.4381	13.7497	0	0	active	17	28239502	0	0	2	1
rs6505147	rs8069669	C	41.9907	14.5555	0	0	active	17	28239502	0	0	2	1
rs6505147	rs8078459	T	407.771	97.5305	0	0	active	17	28164057	0	0	3	1
rs6505147	rs8078459	C	531.199	125.53	0	0	active	17	28164057	0	0	3	1
rs6554054	rs59042894	A	236.873	58.7634	0	0	active	4	53701719	0	0	2	1
rs6554054	rs59042894	G	314.146	76.2923	0	0	active	4	53701719	0	0	2	1
rs6682671	rs9435658	T	782.375	182.507	0	0	active	1	17311901	0	0	2	0
rs6682671	rs9435658	C	654.2	153.432	0	0	active	1	17311901	0	0	2	0
rs6738528	rs1078809	T	100.151	27.749	0	0	active	2	27288915	2	0	0	0
rs6738528	rs1078809	C	38.6176	13.7904	0	0	active	2	27288915	2	0	0	0
rs6738528	rs6547356	C	477.388	113.323	0	0	active	2	27210302	3	0	0	0
rs6738528	rs6706127	T	269.238	66.1052	0	0	active	2	27140741	2	1	0	0
rs6738528	rs6706127	C	290.888	71.0164	0	0	active	2	27140741	2	1	0	0
rs6855246	rs6855246	G	44.5573	15.1378	0	0	active	4	103112470	4	0	2	1
rs7188071	rs9972768	A	47.153	15.7266	0	0	active	16	28861734	0	0	1	0
rs7188071	rs9972768	C	57.249	18.0168	0	0	active	16	28861734	0	0	1	0
rs7203251	rs9937293	G	166.558	42.8128	0	0	active	16	87225101	4	4	1	0
rs7601767	rs112295363	T	216.511	54.1444	0	0	active	2	48196082	0	0	1	0
rs7601767	rs112295363	C	247.2	61.1061	0	0	active	2	48196082	0	0	1	0
rs7628850	rs7628850	A	462.164	109.869	0	0	active	3	141658316	0	0	1	0
rs7628850	rs7628850	G	389.798	93.4535	0	0	active	3	141658316	0	0	1	0
rs7714191	rs35403253	T	47.4555	15.7952	0	0	active	5	131080960	0	0	1	1
rs7714191	rs35403253	C	48.3907	16.0073	0	0	active	5	131080960	0	0	1	1
rs7715167	rs4298264	A	332.323	80.4158	0	0	active	5	170803221	0	0	1	0
rs7715167	rs4298264	G	329.111	79.687	0	0	active	5	170803221	0	0	1	0
rs7715167	rs6555947	A	299.748	73.0263	0	0	active	5	170804702	0	0	1	0
rs7809950	rs2395882	C	637.143	149.562	0	0	active	7	107081438	0	0	1	0
rs7809950	rs2395882	G	642.157	150.7	0	0	active	7	107081438	0	0	1	0
rs7809950	rs2520245	C	451.6	107.473	0	0	active	7	107137428	0	0	1	1
rs7809950	rs2520245	G	415.961	99.3886	0	0	active	7	107137428	0	0	1	1
rs7809950	rs57452492	T	331.621	80.2564	0	0	active	7	107088357	0	0	1	1
rs7809950	rs57452492	G	331.335	80.1915	0	0	active	7	107088357	0	0	1	1
rs7809950	rs7803151	A	41.9982	14.5572	0	0	active	7	106934246	0	0	1	0
rs7809950	rs7803151	G	41.9251	14.5407	0	0	active	7	106934246	0	0	1	0
rs7824177	rs12548910	A	286.905	70.1129	0	0	active	8	110556028	1	0	0	0
rs7824177	rs12548910	G	244.783	60.5577	0	0	active	8	110556028	1	0	0	0
rs7862092	rs12003640	A	822.867	191.693	0	0	active	9	126680161	0	0	2	0
rs7862092	rs12003640	G	948.409	220.171	0	0	active	9	126680161	0	0	2	0
rs7914158	rs7476050	G	149.944	39.0442	0	0	active	10	104427083	0	0	1	1
rs910697	rs72699100	A	144.992	37.9208	0	0	active	1	113181401	0	0	2	2
rs910697	rs72699100	G	135.428	35.7511	0	0	active	1	113181401	0	0	2	2
rs9328010	rs12719573	T	395.944	94.8478	0	0	active	5	106916252	0	0	2	0
rs9328010	rs12719573	C	353.69	85.2627	0	0	active	5	106916252	0	0	2	0
rs9399245	rs6903242	A	56.8833	17.9338	0	0	active	6	138873329	0	0	5	1
rs9399245	rs6903242	G	59.6498	18.5614	0	0	active	6	138873329	0	0	5	1
rs9399245	rs9389588	A	311.126	75.6073	0	0	active	6	138856440	1	0	3	2
rs9399245	rs9389588	C	241.85	59.8925	0	0	active	6	138856440	1	0	3	2
rs1014444	rs12995636	A	186.693	47.3804	0	0	active	2	162908664	0	0	2	0
rs10940512	rs252917	T	309.914	75.3324	0	0	active	5	56123432	0	0	1	1
rs12064109	rs146862216	A	228.585	56.8833	0	0	active	1	119600175	0	0	1	1
rs12064109	rs146862216	G	264.967	65.1364	0	0	active	1	119600175	0	0	1	1
rs13021985	rs12472555	T	58.3729	18.2717	0	0	active	2	162816728	0	0	1	1
rs13319705	rs112113804	G	48.341	15.9961	0	0	active	3	104674454	0	0	4	1
rs139834736	rs112969546	A	454.932	108.229	0	0	active	3	118997177	0	0	4	2
rs17419290	rs57435641	A	381.79	91.637	0	0	active	5	60103654	0	0	2	1
rs17419290	rs57435641	G	397.243	95.1424	0	0	active	5	60103654	0	0	2	1
rs190958130	rs9401881	C	50.5889	16.506	0	0	active	6	126751921	2	0	6	3
rs2074404	rs199510	A	469.542	111.543	0	0	active	17	44857929	5	0	3	2
rs2202895	rs6504281	T	422.475	100.866	0	0	active	17	46565412	0	0	1	0
rs34464850	rs6803884	A	388.127	93.0746	0	0	active	3	141744942	0	0	1	1
rs34464850	rs7628851	G	228.911	56.9572	0	0	active	3	141658320	0	0	1	0
rs4772268	rs9557396	A	1192.07	275.444	0	0	active	13	100798614	0	0	1	0
rs4842266	rs11114141	T	150.132	39.0869	0	0	active	12	79904459	0	0	1	0
rs552305	rs7634809	T	362.331	87.2229	0	0	active	3	177304668	2	0	2	0
rs62057153	rs111960572	G	128.499	34.1794	0	0	active	17	43563349	2	0	1	1
rs62057153	rs56354807	T	161.1	41.5748	0	0	active	17	43920378	5	1	3	2
rs62057153	rs62055887	T	96.3762	26.8926	0	0	active	17	43838710	3	0	3	1
rs62057153	rs62055888	T	935.5	217.243	0	0	active	17	43838720	4	0	3	1
rs6505147	rs4461132	G	47.9604	15.9097	0	0	active	17	28423430	1	0	2	1
rs6505147	rs62068621	A	164.016	42.2363	0	0	active	17	28170382	0	0	3	1
rs6505147	rs71371126	A	72.6559	21.5118	0	0	active	17	28002642	0	0	1	0
rs6505147	rs9900730	G	408.575	97.7129	0	0	active	17	28179066	0	0	2	1
rs6682671	rs6682671	T	325.193	78.7983	0	0	active	1	17311882	0	0	3	1
rs6682671	rs6682671	C	679.289	159.123	0	0	active	1	17311882	0	0	3	1
rs7188071	rs62037363	T	45.1111	15.2634	0	0	active	16	28865042	0	0	1	0
rs7188071	rs62037363	C	45.5957	15.3733	0	0	active	16	28865042	0	0	1	0
rs910697	rs10776756	A	50.9853	16.5959	0	0	active	1	113098015	0	0	2	2
rs910697	rs10776756	G	54.3891	17.368	0	0	active	1	113098015	0	0	2	2
rs910697	rs75939512	T	66.9356	20.2141	0	0	active	1	113223094	0	0	2	2
rs910697	rs75939512	C	81.3994	23.4952	0	0	active	1	113223094	0	0	2	2
rs62057153	rs62055887	C	108.54	29.652	0	0	active	17	43838710	3	0	3	1
rs13319705	rs112113804	A	55.063	17.5209	0	0	active	3	104674454	0	0	4	1
rs17419290	rs34622	G	36.9706	13.4168	1.69942e-299	1.0943e-297	active	5	60462490	0	0	2	1
rs2022130	rs273615	A	36.8022	13.3786	8.4982e-297	5.45276e-295	active	11	30899836	0	0	2	2
rs10765918	rs11022129	C	35.884	13.1703	2.71578e-282	1.73636e-280	active	11	12071436	0	0	2	2
rs10278627	rs112690422	A	35.364	13.0523	3.05948e-274	1.94921e-272	active	7	96206283	0	0	1	1
rs630934	rs13059755	T	34.7835	12.9206	2.15802e-265	1.37004e-263	active	3	39484511	1	1	0	0
rs1628768	rs11191649	T	34.6809	12.8974	7.63455e-264	4.82986e-262	active	10	105067037	0	0	1	1
rs61901866	rs1792346	T	34.3934	12.8321	1.58491e-259	9.99159e-258	active	11	92374120	0	0	5	2
rs6855246	rs6855246	A	33.914	12.7234	2.07074e-252	1.30089e-250	active	4	103112470	4	0	2	1
rs1628768	rs7894768	T	33.7863	12.6944	1.56701e-250	9.8101e-249	active	10	105135612	0	0	1	1
rs62057153	rs62065441	G	32.9093	12.4955	8.09887e-238	5.05269e-236	active	17	43563093	2	1	2	1
rs10278627	rs112690422	G	32.5161	12.4063	3.162e-232	1.96589e-230	active	7	96206283	0	0	1	1
rs12064109	rs2765532	T	32.5015	12.403	5.07986e-232	3.14742e-230	active	1	119591546	0	0	1	1
rs34464850	rs12637444	T	32.4168	12.3838	7.9597e-231	4.91484e-229	active	3	141675671	0	0	1	0
rs1628768	rs11191657	T	31.9799	12.2846	1.03731e-224	6.38315e-223	active	10	105095584	0	0	1	1
rs34464850	rs12637444	G	31.7671	12.2364	9.23262e-222	5.66205e-220	active	3	141675671	0	0	1	0
rs7188071	rs12919058	A	31.5073	12.1774	3.45341e-218	2.11068e-216	active	16	28927818	1	0	1	0
rs7188071	rs12919058	C	31.4832	12.172	7.37016e-218	4.48932e-216	active	16	28927818	1	0	1	0
rs6505147	rs4795523	A	31.4612	12.167	1.47347e-217	8.94499e-216	active	17	28176314	0	0	2	1
rs2118004	rs1910326	T	30.7187	11.9985	1.60195e-207	9.69231e-206	active	3	104652528	0	0	5	2
rs62057153	rs242951	T	30.1451	11.8684	6.22429e-200	3.75331e-198	active	17	43909412	0	0	2	1
rs1628768	rs11191657	C	30.0217	11.8404	2.55875e-198	1.53781e-196	active	10	105095584	0	0	1	1
rs17464221	rs11894589	C	30.0114	11.8381	3.48708e-198	2.08877e-196	active	2	188293391	0	0	2	2
rs17419290	rs34622	A	29.9757	11.83	1.01692e-197	6.0712e-196	active	5	60462490	0	0	2	1
rs6505147	rs4795523	G	29.5986	11.7445	7.79548e-193	4.6387e-191	active	17	28176314	0	0	2	1
rs61901866	rs6483188	C	29.3022	11.6772	4.86619e-189	2.8861e-187	active	11	92496152	0	0	5	1
rs630934	rs938183	A	29.2962	11.6759	5.79327e-189	3.42468e-187	active	3	39480294	1	1	0	0
rs6505147	rs11872020	A	29.2764	11.6714	1.03535e-188	6.10042e-187	active	17	28553489	0	0	1	0
rs7188071	rs240705	T	28.3686	11.4654	2.46638e-177	1.4485e-175	active	16	28529716	0	0	1	0
rs1556562	rs10465753	G	28.1952	11.4261	3.34539e-175	1.95836e-173	active	1	93027862	0	0	1	1
rs630934	rs938183	G	27.9723	11.3755	1.76566e-172	1.03026e-170	active	3	39480294	1	1	0	0
rs6840242	rs12649955	G	27.5854	11.2878	8.33201e-168	4.84601e-166	active	4	113451106	0	0	1	0
rs6840242	rs12649955	T	27.3573	11.236	4.42058e-165	2.5628e-163	active	4	113451106	0	0	1	0
rs6505147	rs9915270	C	27.2258	11.2062	1.60817e-163	9.29337e-162	active	17	28146068	0	0	1	1
rs62057153	rs35884427	A	27.1731	11.1943	6.7548e-163	3.89102e-161	active	17	43495216	3	0	2	1
rs3770776	rs111911796	G	27.1664	11.1927	8.10938e-163	4.65644e-161	active	2	37214321	0	0	1	0
rs1628768	rs11191649	C	27.0761	11.1723	9.40587e-162	5.38374e-160	active	10	105067037	0	0	1	1
rs62057153	rs62065441	A	25.8031	10.8835	4.09434e-147	2.33611e-145	active	17	43563093	2	1	2	1
rs62057153	rs112275793	A	25.0859	10.7208	3.54227e-139	2.01474e-137	active	17	43563304	2	0	1	1
rs61901866	rs6483188	T	24.4111	10.5677	6.526e-132	3.70012e-130	active	11	92496152	0	0	5	1
rs34464850	rs1976633	G	24.2738	10.5366	1.85502e-130	1.04846e-128	active	3	141650739	0	0	1	1
rs630934	rs11708828	C	23.5716	10.3773	3.76859e-123	2.12337e-121	active	3	39499649	1	1	0	0
rs6505147	rs7214458	T	23.3037	10.3165	2.03381e-120	1.14236e-118	active	17	28205173	0	0	2	1
rs3770776	rs111911796	C	23.2219	10.298	1.3673e-119	7.65601e-118	active	2	37214321	0	0	1	0
rs6738528	rs12714094	C	22.8051	10.2034	2.03891e-115	1.13813e-113	active	2	27336432	2	0	0	0
rs7203251	rs9937293	A	22.7093	10.1817	1.8118e-114	1.00823e-112	active	16	87225101	4	4	1	0
rs1628768	rs10883858	A	22.6453	10.1672	7.75648e-114	4.30306e-112	active	10	105127708	0	0	1	1
rs630934	rs11708828	T	22.5179	10.1383	1.38504e-112	7.6602e-111	active	3	39499649	1	1	0	0
rs4841029	rs474892	T	22.4445	10.1216	7.24095e-112	3.99249e-110	active	8	8596731	0	0	1	1
rs7188071	rs62034326	G	21.4977	9.90683	8.17243e-103	4.49235e-101	active	16	28539293	0	0	1	0
rs7715167	rs62383969	T	21.4523	9.89652	2.17383e-102	1.19131e-100	active	5	170828170	0	0	1	0
rs1628768	rs59744322	G	21.0965	9.8158	4.28561e-99	2.3415e-97	active	10	105146692	0	0	1	1
rs6505147	rs112367099	A	20.9176	9.77523	1.85184e-97	1.00872e-95	active	17	28083077	0	0	2	1
rs4437022	rs6013803	C	20.7986	9.74823	2.22831e-96	1.21013e-94	active	20	52428639	0	0	2	1
rs3862145	rs7173987	G	20.6401	9.71227	5.99407e-95	3.24544e-93	active	15	39609821	0	0	1	0
rs3862145	rs7173987	C	20.5986	9.70286	1.41277e-94	7.62641e-93	active	15	39609821	0	0	1	0
rs7188071	rs62034326	A	20.4079	9.6596	7.11542e-93	3.82958e-91	active	16	28539293	0	0	1	0
rs62057153	rs242951	C	20.043	9.57683	1.16143e-89	6.2323e-88	active	17	43909412	0	0	2	1
rs17419290	rs62365455	A	19.9415	9.55382	8.87549e-89	4.74852e-87	active	5	60257100	1	1	2	2
rs80241863	rs184418644	C	19.8054	9.52293	1.33774e-87	7.13596e-86	active	16	60785315	0	0	1	0
rs7188071	rs9708958	A	19.7164	9.50273	7.80373e-87	4.15048e-85	active	16	28922743	1	0	1	0
rs7203251	rs4843560	G	19.5482	9.4646	2.13477e-85	1.13206e-83	active	16	87225143	5	4	1	0
rs17419290	rs62365455	G	19.4258	9.43683	2.33465e-84	1.23442e-82	active	5	60257100	1	1	2	2
rs4437022	rs6022770	A	19.1938	9.3842	2.08503e-82	1.09921e-80	active	20	52428646	0	0	2	1
rs17464221	rs11894589	T	19.1211	9.36771	8.42033e-82	4.4262e-80	active	2	188293391	0	0	2	2
rs7188071	rs240705	C	18.9955	9.33921	9.28861e-81	4.86842e-79	active	16	28529716	0	0	1	0
rs11012732	rs2807966	A	18.9032	9.31826	5.37181e-80	2.80735e-78	active	10	22248553	0	0	1	0
rs115877304	rs7710106	T	18.8496	9.30611	1.48091e-79	7.71698e-78	active	5	92974276	0	0	2	2
rs2202895	rs9989493	C	18.7342	9.27994	1.30262e-78	6.76835e-77	active	17	46594424	0	0	1	0
rs11012732	rs2807966	G	18.6511	9.26109	6.18581e-78	3.20489e-76	active	10	22248553	0	0	1	0
rs7203251	rs113080312	C	17.9387	9.09949	2.93933e-72	1.51852e-70	active	16	87254492	4	2	1	0
rs4437022	rs6022769	G	17.8312	9.0751	2.0224e-71	1.04183e-69	active	20	52428600	0	0	2	1
rs4437022	rs6022762	T	17.7289	9.0519	1.25399e-70	6.44145e-69	active	20	52427744	0	0	2	1
rs552305	rs35168340	T	17.6517	9.03437	4.9395e-70	2.52292e-68	active	3	177299052	2	0	2	0
rs2118004	rs1910326	C	17.6139	9.02581	9.63227e-70	4.90593e-68	active	3	104652528	0	0	5	2
rs6505147	rs55797987	G	17.412	8.98	3.3476e-68	1.70021e-66	active	17	27962197	0	0	2	1
rs62057153	rs62054809	T	17.3892	8.97484	4.97911e-68	2.52172e-66	active	17	43918239	5	1	3	2
rs2802295	rs2802295	A	17.3664	8.96967	7.40937e-68	3.74204e-66	active	6	108926496	0	0	1	1
rs6505147	rs11868763	C	17.33	8.96139	1.39767e-67	7.03909e-66	active	17	28395051	1	0	2	1
rs7715167	rs62383969	C	17.2761	8.94917	3.56315e-67	1.78952e-65	active	5	170828170	0	0	1	0
rs6505147	rs55797987	A	17.1088	8.91123	6.37805e-66	3.19434e-64	active	17	27962197	0	0	2	1
rs10765918	rs11022129	T	16.9001	8.86389	2.24516e-64	1.12134e-62	active	11	12071436	0	0	2	2
rs62057153	rs4074461	T	16.193	8.70349	2.82392e-59	1.4065e-57	active	17	43855156	0	0	1	0
rs2802295	rs2802295	G	16.1796	8.70044	3.51399e-59	1.74538e-57	active	6	108926496	0	0	1	1
rs552305	rs34316712	G	16.1404	8.69155	6.63264e-59	3.28534e-57	active	3	177299065	2	0	2	0
rs1628768	rs72846198	G	15.1103	8.45788	6.92253e-52	3.41954e-50	active	10	105098024	0	0	1	1
rs7184835	rs7186498	C	14.9984	8.4325	3.75814e-51	1.85135e-49	active	16	52539740	0	0	1	1
rs7824177	rs12541569	C	14.8395	8.39646	4.06588e-50	1.99749e-48	active	8	110565176	1	0	0	0
rs9401907	rs7765977	T	14.7598	8.37837	1.32991e-49	6.51581e-48	active	6	127154049	0	0	1	0
rs910697	rs507213	C	14.619	8.34643	1.06231e-48	5.19062e-47	active	1	113109104	1	0	2	2
rs68175985	rs62109894	C	14.6011	8.34236	1.38254e-48	6.73709e-47	active	19	13116242	0	0	2	0
rs1556562	rs10465754	A	14.5961	8.34123	1.48721e-48	7.22758e-47	active	1	93027914	0	0	1	1
rs4841029	rs474892	G	14.5341	8.32718	3.68208e-48	1.78462e-46	active	8	8596731	0	0	1	1
rs62057153	rs4074462	G	14.488	8.31672	7.20936e-48	3.48485e-46	active	17	43855228	5	0	3	2
rs4437022	rs6022769	A	14.462	8.31081	1.05318e-47	5.07723e-46	active	20	52428600	0	0	2	1
rs7824177	rs12541569	G	14.3413	8.28343	6.0412e-47	2.90461e-45	active	8	110565176	1	0	0	0
rs6738528	rs11887401	G	14.3041	8.27499	1.03178e-46	4.94763e-45	active	2	27181112	2	1	0	0
rs80241863	rs184418644	T	14.2979	8.2736	1.12684e-46	5.3891e-45	active	16	60785315	0	0	1	0
rs13726	rs7214273	C	14.2821	8.27001	1.41464e-46	6.74763e-45	active	17	42261289	0	0	1	0
rs7203251	rs4843560	A	14.2476	8.26218	2.32033e-46	1.10384e-44	active	16	87225143	5	4	1	0
rs7188071	rs12446589	G	14.2324	8.25872	2.88545e-46	1.36907e-44	active	16	28870962	0	0	1	0
rs115877304	rs7710106	C	13.9144	8.18658	2.5913e-44	1.22628e-42	active	5	92974276	0	0	2	2
rs6505147	rs7212532	G	13.5867	8.11226	2.40044e-42	1.13298e-40	active	17	28291505	1	0	2	1
rs1628768	rs59744322	T	13.294	8.04586	1.25438e-40	5.90509e-39	active	10	105146692	0	0	1	1
rs13726	rs7214273	A	13.124	8.0073	1.19919e-39	5.63058e-38	active	17	42261289	0	0	1	0
rs552305	rs34316712	C	13.0979	8.00138	1.69243e-39	7.92585e-38	active	3	177299065	2	0	2	0
rs6505147	rs7212532	T	12.9443	7.96653	1.26551e-38	5.89589e-37	active	17	28291505	1	0	2	1
rs2022130	rs1028643	A	12.8827	7.95257	2.81479e-38	1.30801e-36	active	11	30861880	0	0	2	2
rs7184835	rs7186498	T	12.8253	7.93954	5.91744e-38	2.74271e-36	active	16	52539740	0	0	1	1
rs1556562	rs10465754	G	12.6229	7.89363	7.89532e-37	3.65007e-35	active	1	93027914	0	0	1	1
rs7188071	rs9708958	G	12.5212	7.87057	2.85652e-36	1.31721e-34	active	16	28922743	1	0	1	0
rs552305	rs36102700	T	12.3228	7.82556	3.41203e-35	1.56936e-33	active	3	177299109	2	0	2	0
rs552305	rs35168340	C	12.2032	7.79841	1.49482e-34	6.8579e-33	active	3	177299052	2	0	2	0
rs68175985	rs62109894	T	12.1789	7.7929	2.01447e-34	9.21851e-33	active	19	13116242	0	0	2	0
rs62057153	rs242925	T	12.1777	7.79263	2.04399e-34	9.32991e-33	active	17	43888866	0	0	1	0
rs552305	rs2863018	C	12.1372	7.78345	3.35438e-34	1.52726e-32	active	3	177301911	2	0	2	0
rs2202895	rs9989493	T	12.0865	7.77194	6.2268e-34	2.82794e-32	active	17	46594424	0	0	1	0
rs2022130	rs1028643	G	12.0032	7.75305	1.70961e-33	7.7448e-32	active	11	30861880	0	0	2	2
rs62057153	rs4074461	G	11.8037	7.70779	1.86802e-32	8.44121e-31	active	17	43855156	0	0	1	0
rs552305	rs34332266	C	11.7912	7.70495	2.16789e-32	9.77178e-31	active	3	177299061	2	0	2	0
rs40115	rs1874457	T	11.6857	7.68102	7.5437e-32	3.39184e-30	active	16	65080882	0	0	1	0
rs13021985	rs2909456	T	11.6316	7.66876	1.4234e-31	6.38406e-30	active	2	162836954	0	0	1	0
rs1628768	rs72846198	A	11.5872	7.65869	2.39163e-31	1.07e-29	active	10	105098024	0	0	1	1
rs4915928	rs4915927	G	11.5332	7.64644	4.48633e-31	2.00219e-29	active	1	64235713	0	0	1	1
rs114489117	rs73137123	G	11.4366	7.62452	1.37233e-30	6.1094e-29	active	5	93053861	0	0	2	1
rs1628768	rs10883858	G	11.3972	7.61558	2.15972e-30	9.59107e-29	active	10	105127708	0	0	1	1
rs4841029	rs111714591	C	11.2661	7.58585	9.64329e-30	4.27195e-28	active	8	8548877	0	0	1	0
rs910697	rs507213	A	11.1842	7.56726	2.43679e-29	1.07684e-27	active	1	113109104	1	0	2	2
rs62057153	rs55979424	T	11.0726	7.54195	8.51763e-29	3.75484e-27	active	17	43900081	5	1	2	2
rs4437022	rs6013803	T	11.0334	7.53305	1.31896e-28	5.80023e-27	active	20	52428639	0	0	2	1
rs62057153	rs242925	C	10.7352	7.46541	3.47897e-27	1.52618e-25	active	17	43888866	0	0	1	0
rs7731360	rs10076461	C	10.6524	7.44663	8.49806e-27	3.71893e-25	active	5	93937780	0	0	1	0
rs552305	rs36102700	C	10.5983	7.43435	1.51749e-26	6.62478e-25	active	3	177299109	2	0	2	0
rs2336714	rs11175753	G	10.5839	7.43109	1.76976e-26	7.70741e-25	active	12	65802055	1	0	3	1
rs2336714	rs11175753	A	10.3813	7.38513	1.50832e-25	6.553e-24	active	12	65802055	1	0	3	1
rs552305	rs34332266	T	10.1754	7.33843	1.27632e-24	5.53172e-23	active	3	177299061	2	0	2	0
rs62057153	rs55979424	C	10.1512	7.33293	1.6372e-24	7.07885e-23	active	17	43900081	5	1	2	2
rs6738528	rs12714094	A	9.95637	7.28874	1.18265e-23	5.10125e-22	active	2	27336432	2	0	0	0
rs40115	rs1874457	C	9.82636	7.25925	4.33495e-23	1.86537e-21	active	16	65080882	0	0	1	0
rs7714191	rs810078	A	9.74105	7.2399	1.00731e-22	4.32424e-21	active	5	130689713	0	0	1	0
rs9401907	rs7765977	G	9.70266	7.23119	1.46871e-22	6.28999e-21	active	6	127154049	0	0	1	0
rs7184835	rs3112620	T	9.44887	7.17362	1.71254e-21	7.31684e-20	active	16	52630896	0	0	1	0
rs11684511	rs12992560	G	9.2021	7.11764	1.75511e-20	7.48101e-19	active	2	150040412	0	0	2	2
rs7203251	rs4843227	T	9.18351	7.11342	2.08627e-20	8.87159e-19	active	16	87225139	5	4	1	0
rs4437022	rs2904374	A	9.04423	7.08183	7.53609e-20	3.19707e-18	active	20	52422841	0	0	2	1
rs10940512	rs832533	C	8.97105	7.06523	1.46853e-19	6.21538e-18	active	5	56215152	0	0	1	0
rs114489117	rs73137123	T	8.5648	6.97307	5.41339e-18	2.2858e-16	active	5	93053861	0	0	2	1
rs9328010	rs35433400	T	8.5034	6.95914	9.20597e-18	3.87812e-16	active	5	106911087	0	0	2	0
rs12764880	rs11245360	C	8.47361	6.95238	1.18953e-17	4.99937e-16	active	10	126455808	2	1	2	1
rs7731360	rs10076461	T	8.39297	6.93409	2.36998e-17	9.93738e-16	active	5	93937780	0	0	1	0
rs3862145	rs7174004	G	8.25527	6.90286	7.57795e-17	3.17008e-15	active	15	39609907	0	0	1	0
rs4841029	rs1719382	A	8.23788	6.89891	8.76438e-17	3.65791e-15	active	8	8603681	0	0	2	1
rs4437022	rs6022763	C	8.1444	6.87771	1.90583e-16	7.93581e-15	active	20	52427809	0	0	2	1
rs11012732	rs72797464	A	8.14079	6.87689	1.96359e-16	8.15749e-15	active	10	22212877	0	0	1	0
rs6738528	rs6547356	G	8.12773	6.87392	2.18704e-16	9.0649e-15	active	2	27210302	3	0	0	0
rs7809950	rs10237948	T	8.11028	6.86997	2.52507e-16	1.0442e-14	active	7	107247528	0	0	1	1
rs62057153	rs56146262	A	7.93626	6.83049	1.04183e-15	4.29842e-14	active	17	43931907	4	0	3	1
rs12764880	rs11245360	T	7.83529	6.80758	2.33886e-15	9.62776e-14	active	10	126455808	2	1	2	1
rs1628768	rs1163077	T	7.82701	6.80571	2.49809e-15	1.02598e-13	active	10	105028040	0	0	1	1
rs7862092	rs61048229	C	7.79866	6.79928	3.12845e-15	1.28196e-13	active	9	126681935	0	0	2	0
rs6738528	rs11887401	T	7.61569	6.75777	1.31146e-14	5.36183e-13	active	2	27181112	2	1	0	0
rs7731360	rs13353994	A	7.59984	6.75418	1.48248e-14	6.04731e-13	active	5	94022721	0	0	1	0
rs7715167	rs10065120	T	7.57952	6.74957	1.73418e-14	7.05807e-13	active	5	170842982	0	0	1	0
rs2409691	rs2898260	T	7.55836	6.74477	2.04095e-14	8.2879e-13	active	8	10939490	0	0	2	1
rs6738528	rs6547401	G	7.51735	6.73546	2.79489e-14	1.1324e-12	active	2	27284845	2	0	0	0
rs6505147	rs9913074	C	7.47456	6.72576	3.87325e-14	1.5658e-12	active	17	28481199	1	0	2	1
rs552305	rs6781232	T	7.39775	6.70833	6.92581e-14	2.79356e-12	active	3	177299379	2	0	2	0
rs4915928	rs4915927	T	7.17159	6.65703	3.70664e-13	1.49176e-11	active	1	64235713	0	0	1	1
rs7203251	rs113080312	T	7.0695	6.63387	7.77466e-13	3.12198e-11	active	16	87254492	4	2	1	0
rs3862145	rs75684456	C	6.99557	6.6171	1.32093e-12	5.29251e-11	active	15	39624829	0	0	1	0
rs1628768	rs61869857	A	6.97093	6.61151	1.57423e-12	6.29344e-11	active	10	105132466	0	0	1	1
rs4437022	rs2904374	C	6.91273	6.59831	2.3771e-12	9.4821e-11	active	20	52422841	0	0	2	1
rs1628768	rs1163077	C	6.88223	6.59139	2.94617e-12	1.17261e-10	active	10	105028040	0	0	1	1
rs62057153	rs55930887	T	6.87774	6.59037	3.04056e-12	1.20752e-10	active	17	43548321	3	0	2	1
rs11695609	rs4389320	C	6.84116	6.58207	3.9276e-12	1.55636e-10	active	2	37172531	0	0	2	1
rs10940512	rs190414	C	6.80655	6.57422	4.99848e-12	1.97637e-10	active	5	56116772	0	0	1	0
rs11684511	rs12992560	T	6.79801	6.57229	5.30363e-12	2.09244e-10	active	2	150040412	0	0	2	2
rs9328010	rs35433400	C	6.77086	6.56613	6.40087e-12	2.51982e-10	active	5	106911087	0	0	2	0
rs6505147	rs8065261	C	6.64206	6.53691	1.5466e-11	6.0752e-10	active	17	28418041	1	0	2	1
rs17464221	rs111917980	A	6.63149	6.53451	1.66156e-11	6.5126e-10	active	2	188276584	0	0	2	1
rs3862145	rs75684456	T	6.61178	6.53004	1.89859e-11	7.42549e-10	active	15	39624829	0	0	1	0
rs6505147	rs9913074	T	6.5756	6.52183	2.42286e-11	9.45543e-10	active	17	28481199	1	0	2	1
rs7902527	rs11593277	C	6.51488	6.50806	3.63735e-11	1.41644e-09	active	10	118757354	0	0	3	1
rs73313052	rs112195026	G	6.49742	6.5041	4.08552e-11	1.58754e-09	active	14	59643002	2	2	7	6
rs552305	rs2863018	T	6.49333	6.50317	4.19788e-11	1.6277e-09	active	3	177301911	2	0	2	0
rs35342371	rs6576266	A	6.47235	6.49841	4.82446e-11	1.86663e-09	active	14	29210114	0	0	1	0
rs74826997	rs34684201	C	6.39719	6.48136	7.91327e-11	3.05517e-09	active	14	59637219	0	0	1	0
rs7184835	rs3112620	A	6.38356	6.47827	8.65088e-11	3.33281e-09	active	16	52630896	0	0	1	0
rs62057153	rs112995489	G	6.37767	6.47693	8.98987e-11	3.45602e-09	active	17	43563305	2	0	1	1
rs62057153	rs62057121	A	6.32678	6.46539	1.25165e-10	4.80154e-09	active	17	43900760	5	1	2	2
rs905124	rs13323015	C	6.32251	6.46442	1.28678e-10	4.92582e-09	active	3	190595760	0	0	1	0
rs13110077	rs10518379	T	6.31158	6.46194	1.38103e-10	5.27543e-09	active	4	121759022	1	0	0	0
rs12630663	rs17020711	C	6.30238	6.45986	1.4655e-10	5.58626e-09	active	3	28018581	0	0	1	1
rs6551313	rs9875836	T	6.23287	6.44409	2.28977e-10	8.70982e-09	active	3	88409534	0	0	1	0
rs7715167	rs6555948	G	6.16138	6.42787	3.60578e-10	1.36868e-08	active	5	170804832	0	0	1	0
rs74826997	rs34684201	T	6.11152	6.41656	4.93436e-10	1.86905e-08	active	14	59637219	0	0	1	0
rs62057153	rs4074462	T	6.11056	6.41634	4.96407e-10	1.87635e-08	active	17	43855228	5	0	3	2
rs12064109	rs61528304	A	6.05197	6.40305	7.15417e-10	2.69853e-08	active	1	119463599	0	0	1	0
rs910697	rs2999157	G	6.01152	6.39387	9.18938e-10	3.45897e-08	active	1	113233193	1	0	2	2
rs17464221	rs111917980	G	6.00349	6.39205	9.65589e-10	3.627e-08	active	2	188276584	0	0	2	1
rs7809950	rs10237948	G	5.96306	6.38288	1.23779e-09	4.63978e-08	active	7	107247528	0	0	1	1
rs552305	rs6781232	A	5.95985	6.38215	1.26233e-09	4.72197e-08	active	3	177299379	2	0	2	0
rs10940512	rs190414	A	5.95631	6.38135	1.28997e-09	4.81535e-08	active	5	56116772	0	0	1	0
rs4437022	rs56808127	C	5.94032	6.37772	1.42229e-09	5.29834e-08	active	20	52413060	0	0	1	0
rs4437022	rs6068681	G	5.93968	6.37758	1.4279e-09	5.30826e-08	active	20	52438061	0	0	2	1
rs40115	rs257336	T	5.91508	6.372	1.65861e-09	6.15322e-08	active	16	65055840	0	0	2	0
rs4437022	rs6022783	C	5.8853	6.36524	1.98671e-09	7.35532e-08	active	20	52440841	0	0	2	1
rs62057153	rs56159231	C	5.83912	6.35477	2.62382e-09	9.69415e-08	active	17	43556862	3	1	2	1
rs11012732	rs12357321	A	5.7741	6.34002	3.86831e-09	1.42629e-07	active	10	21790476	0	0	1	1
rs10940512	rs832579	G	5.73982	6.33224	4.73879e-09	1.74368e-07	active	5	56164943	0	0	1	1
rs6840242	rs13145085	C	5.73138	6.33033	4.98092e-09	1.82904e-07	active	4	113414871	0	0	1	0
rs7188071	rs62036618	C	5.67296	6.31707	7.01744e-09	2.57163e-07	active	16	28828834	1	0	1	0
rs62057153	rs56146262	C	5.66718	6.31576	7.25842e-09	2.65455e-07	active	17	43931907	4	0	3	1
rs630934	rs478514	C	5.62589	6.3064	9.22796e-09	3.36802e-07	active	3	39500373	1	1	0	0
rs552305	rs6443469	C	5.62361	6.30588	9.35035e-09	3.40579e-07	active	3	177286455	2	0	2	0
rs34464850	rs6806443	T	5.56732	6.29311	1.29342e-08	4.70167e-07	active	3	141742185	0	0	1	1
rs905124	rs2047712	C	5.54798	6.28872	1.44494e-08	5.24192e-07	active	3	190665791	0	0	1	1
rs10109434	rs147918758	C	5.53932	6.28676	1.51821e-08	5.49664e-07	active	8	41167562	0	0	1	0
rs17419290	rs4647052	T	5.53253	6.28522	1.57826e-08	5.70261e-07	active	5	60235483	1	1	2	2
rs13011264	rs414011	T	5.47608	6.27241	2.17422e-08	7.84023e-07	active	2	150004229	0	0	2	2
rs1628768	rs4311992	A	5.47187	6.27146	2.22654e-08	8.01286e-07	active	10	105120649	0	0	1	1
rs6505147	rs11868763	A	5.43697	6.26354	2.7097e-08	9.73224e-07	active	17	28395051	1	0	2	1
rs7559976	rs62135623	A	5.38308	6.25132	3.66116e-08	1.31234e-06	active	2	37776153	0	0	1	1
rs4437022	rs6022770	T	5.38188	6.25104	3.68558e-08	1.31847e-06	active	20	52428646	0	0	2	1
rs7715167	rs10065120	C	5.34712	6.24316	4.46825e-08	1.5953e-06	active	5	170842982	0	0	1	0
rs17019370	rs62343635	G	5.34025	6.2416	4.64101e-08	1.6537e-06	active	4	145388954	0	0	2	0
rs4437022	rs58281268	G	5.32944	6.23915	4.92591e-08	1.75176e-06	active	20	52413088	0	0	1	1
rs17464221	rs840593	G	5.32554	6.23826	5.03261e-08	1.78618e-06	active	2	188181341	0	0	2	0
rs3770776	rs13383000	A	5.32255	6.23759	5.11616e-08	1.81227e-06	active	2	37202741	0	0	1	0
rs10940512	rs2662038	G	5.2907	6.23036	6.0924e-08	2.15384e-06	active	5	56240252	0	0	1	0
rs3862145	rs6492877	A	5.27594	6.22701	6.6038e-08	2.33007e-06	active	15	39617614	0	0	1	1
rs2336714	rs1976271	T	5.27526	6.22686	6.62844e-08	2.33419e-06	active	12	65787392	1	0	2	1
rs7184835	rs4538010	A	5.2683	6.22528	6.88476e-08	2.41973e-06	active	16	52548796	0	0	1	1
rs1159974	rs9385384	C	5.20759	6.21151	9.56568e-08	3.35543e-06	active	6	126120830	0	0	1	0
rs1628768	rs1163248	A	5.13931	6.19602	1.37875e-07	4.82696e-06	active	10	104896563	0	0	1	1
rs3770776	rs7562158	T	5.11902	6.19142	1.53563e-07	5.36577e-06	active	2	37217191	0	0	1	0
rs4841029	rs73198272	A	5.11838	6.19127	1.54087e-07	5.37368e-06	active	8	8606808	0	0	1	0
rs2287283	rs2287286	G	5.10502	6.18824	1.65379e-07	5.75633e-06	active	2	65973101	0	0	3	3
rs34464850	rs6806443	C	5.07417	6.18124	1.94592e-07	6.7601e-06	active	3	141742185	0	0	1	1
rs4437022	rs12625415	C	5.04461	6.17454	2.27218e-07	7.87836e-06	active	20	52414266	0	0	1	1
rs1556562	rs10874712	T	5.04395	6.17439	2.28008e-07	7.89057e-06	active	1	93021891	0	0	1	1
rs2074404	rs199502	G	4.99611	6.16353	2.9249e-07	1.01027e-05	active	17	44862347	2	0	3	2
rs7188071	rs7187776	G	4.98479	6.16097	3.1014e-07	1.06918e-05	active	16	28857645	0	0	1	0
rs4721802	rs7802880	G	4.96648	6.15681	3.40889e-07	1.17294e-05	active	7	19615760	0	0	2	1
rs6738528	rs34732613	C	4.94368	6.15164	3.83315e-07	1.31641e-05	active	2	27254796	2	0	0	0
rs7902527	rs11593277	A	4.92685	6.14782	4.17829e-07	1.43222e-05	active	10	118757354	0	0	3	1
rs73313052	rs112195026	A	4.92542	6.1475	4.20896e-07	1.43999e-05	active	14	59643002	2	2	7	6
rs17834032	rs1272108	G	4.92064	6.14641	4.31317e-07	1.47285e-05	active	14	59904916	0	0	1	0
rs17019370	rs6841006	A	4.91265	6.1446	4.49264e-07	1.53123e-05	active	4	145228728	0	0	2	0
rs3770776	rs2372444	C	4.89679	6.141	4.87072e-07	1.65696e-05	active	2	37215079	0	0	1	0
rs4842266	rs11114142	A	4.88153	6.13754	5.26319e-07	1.78711e-05	active	12	79904580	0	0	1	0
rs4841029	rs1719382	G	4.87383	6.1358	5.47271e-07	1.85476e-05	active	8	8603681	0	0	2	1
rs2409691	rs2898260	G	4.87317	6.13565	5.49095e-07	1.85744e-05	active	8	10939490	0	0	2	1
rs4842266	rs7314431	T	4.85741	6.13207	5.94665e-07	2.00783e-05	active	12	79907390	0	0	1	0
rs12764880	rs61872095	G	4.85612	6.13178	5.98532e-07	2.01711e-05	active	10	126500541	0	0	1	0
rs13110077	rs75778110	C	4.8352	6.12703	6.65049e-07	2.2371e-05	active	4	121674851	1	0	0	0
rs3862145	rs72722976	G	4.81491	6.12243	7.36325e-07	2.47224e-05	active	15	39624864	1	1	5	4
rs1628768	rs1712517	C	4.8135	6.12211	7.41555e-07	2.48517e-05	active	10	105033015	0	0	1	1
rs2279829	rs2279832	T	4.78374	6.11536	8.60322e-07	2.87785e-05	active	3	147101640	1	0	2	2
rs2336714	rs12816912	G	4.7799	6.11449	8.7692e-07	2.92794e-05	active	12	65788655	0	0	2	0
rs1628768	rs1163070	T	4.76498	6.1111	9.44368e-07	3.14731e-05	active	10	105026201	0	0	1	0
rs6551313	rs9875836	C	4.73039	6.10326	1.12046e-06	3.72729e-05	active	3	88409534	0	0	1	0
rs40115	rs4967861	T	4.7195	6.10079	1.18213e-06	3.92518e-05	active	16	64951263	0	0	1	0
rs7715167	rs6865195	C	4.71198	6.09908	1.22662e-06	4.06545e-05	active	5	170808521	0	0	1	0
rs4842266	rs11114158	A	4.70858	6.09831	1.24726e-06	4.12625e-05	active	12	79922767	0	0	1	0
rs62385486	rs12153303	G	4.68892	6.09385	1.37323e-06	4.53468e-05	active	5	171929505	1	0	0	0
rs910697	rs2999157	A	4.67749	6.09126	1.45201e-06	4.78607e-05	active	1	113233193	1	0	2	2
rs6505147	rs2259857	C	4.66524	6.08848	1.5413e-06	5.07111e-05	active	17	28097780	0	0	2	1
rs11695609	rs10192867	G	4.65907	6.08708	1.58817e-06	5.21581e-05	active	2	37244322	0	0	2	2
rs6505147	rs2254414	G	4.64861	6.08471	1.67086e-06	5.47739e-05	active	17	28061130	0	0	2	1
rs62399042	rs11744086	G	4.64604	6.08412	1.69186e-06	5.53615e-05	active	5	128971810	0	0	1	1
rs4273712	rs6925607	C	4.64298	6.08343	1.7171e-06	5.60858e-05	active	6	126995068	2	0	8	3
rs78502100	rs7171244	A	4.61404	6.07686	1.97461e-06	6.43801e-05	active	15	39742977	1	0	4	2
rs34464850	rs12496412	A	4.59129	6.0717	2.20253e-06	7.16816e-05	active	3	141741823	0	0	1	0
rs7188071	rs62036618	A	4.58829	6.07102	2.23442e-06	7.25885e-05	active	16	28828834	1	0	1	0
rs13726	rs7212854	A	4.50301	6.05168	3.34983e-06	0.000108495	active	17	42254417	0	0	1	0
rs2022130	rs1823307	C	4.50289	6.05165	3.35174e-06	0.000108495	active	11	30859628	0	0	2	2
rs11161942	rs11161938	C	4.48621	6.04787	3.62514e-06	0.000117135	active	1	87628229	0	0	1	1
rs6505147	rs112367099	C	4.4812	6.04673	3.71124e-06	0.000119702	active	17	28083077	0	0	2	1
rs6505147	rs28576874	C	4.4751	6.04535	3.81884e-06	0.000122953	active	17	28438270	1	0	2	1
rs4841029	rs111714591	T	4.45651	6.04113	4.16525e-06	0.000133867	active	8	8548877	0	0	1	0
rs34464850	rs13081914	C	4.45605	6.04103	4.1741e-06	0.000133913	active	3	141674923	0	0	1	1
rs7184835	rs2193094	G	4.44427	6.03835	4.40948e-06	0.000141213	active	16	52566454	0	0	1	1
rs971550	rs13319556	A	4.44006	6.0374	4.49666e-06	0.00014375	active	3	104754543	0	0	4	0
rs7203251	rs6540017	A	4.41259	6.03117	5.10718e-06	0.000162978	active	16	87230388	5	3	0	0
rs7184835	rs12934308	G	4.40032	6.02838	5.40455e-06	0.000172163	active	16	52538096	0	0	1	1
rs34464850	rs3817176	T	4.37724	6.02315	6.00964e-06	0.0001911	active	3	141712780	0	0	1	1
rs6738528	rs6547413	G	4.36511	6.0204	6.35293e-06	0.000201661	active	2	27312882	3	0	0	0
rs2276133	rs3814707	A	4.32908	6.01222	7.48659e-06	0.000237229	active	11	65560785	0	0	1	0
rs13110077	rs343187	A	4.31894	6.00992	7.83918e-06	0.000247966	active	4	121741256	1	0	0	0
rs2279829	rs9811502	C	4.31779	6.00966	7.87979e-06	0.000248814	active	3	147112275	0	0	3	3
rs6738528	rs6547413	A	4.31204	6.00836	8.08776e-06	0.000254934	active	2	27312882	3	0	0	0
rs4437022	rs6068681	A	4.30729	6.00728	8.26338e-06	0.000260015	active	20	52438061	0	0	2	1
rs4147321	rs13182993	C	4.30428	6.0066	8.37656e-06	0.000263117	active	5	81900331	0	0	1	0
rs1326892	rs12236346	T	4.29813	6.0052	8.61214e-06	0.000270047	active	9	113657701	4	2	0	0
rs13110077	rs116691845	T	4.28742	6.00277	9.0379e-06	0.000282905	active	4	121716007	1	0	0	0
rs3770776	rs6717174	T	4.27669	6.00034	9.48476e-06	0.000296378	active	2	37213932	0	0	1	0
rs2279829	rs9631465	G	4.26425	5.99752	1.00289e-05	0.000312839	active	3	147107606	1	0	2	2
rs2074404	rs199504	C	4.2625	5.99712	1.01076e-05	0.000314751	active	17	44861003	4	0	3	2
rs2074404	rs70602	T	4.2519	5.99472	1.0598e-05	0.000329452	active	17	44859715	5	0	3	2
rs11012732	rs4747438	C	4.24862	5.99397	1.07547e-05	0.000333748	active	10	22124263	0	0	1	0
rs4437022	rs12625415	T	4.24803	5.99384	1.07828e-05	0.000334045	active	20	52414266	0	0	1	1
rs552305	rs2133592	T	4.24302	5.9927	1.10265e-05	0.000341007	active	3	177301939	2	0	2	0
rs6738528	rs7560633	G	4.23895	5.99178	1.12285e-05	0.00034666	active	2	27342067	2	0	0	0
rs6840242	rs4834285	G	4.23173	5.99014	1.15951e-05	0.000357367	active	4	113410382	0	0	1	0
rs6505147	rs8079209	C	4.22649	5.98895	1.18684e-05	0.000365165	active	17	28186773	0	0	2	1
rs7862092	rs61048229	A	4.22441	5.98848	1.19783e-05	0.00036792	active	9	126681935	0	0	2	0
rs62057153	rs79501144	T	4.2105	5.98532	1.27404e-05	0.000390661	active	17	43900697	4	1	2	2
rs13110077	rs2122510	C	4.19535	5.98189	1.36226e-05	0.000417004	active	4	121754769	1	0	0	0
rs7715167	rs6555948	A	4.17793	5.97794	1.47085e-05	0.000449483	active	5	170804832	0	0	1	0
rs1420791	rs150476910	T	4.15386	5.97247	1.6346e-05	0.000498677	active	17	63990193	0	0	2	1
rs10109434	rs147918758	G	4.10962	5.96244	1.98158e-05	0.000603055	active	8	41167562	0	0	1	0
rs190958130	rs1538170	T	4.1094	5.96239	1.98342e-05	0.000603055	active	6	126752874	2	0	6	3
rs62399042	rs6896110	A	4.08907	5.95778	2.16552e-05	0.00065731	active	5	128889859	1	0	2	0
rs6505147	rs2617876	G	4.05952	5.95108	2.45866e-05	0.000745037	active	17	28091162	0	0	3	1
rs905124	rs2047712	T	4.05455	5.94995	2.51149e-05	0.000759769	active	3	190665791	0	0	1	1
rs7188071	rs12325014	G	4.05385	5.94979	2.51906e-05	0.00076078	active	16	28860237	1	0	1	0
rs1556562	rs10747411	A	4.05025	5.94897	2.5582e-05	0.00077131	active	1	92852504	0	0	1	0
rs17419290	rs10076742	C	4.04523	5.94783	2.61362e-05	0.000786703	active	5	60091046	1	0	2	1
rs4492207	rs9491500	A	4.0439	5.94753	2.62846e-05	0.000789852	active	6	126025819	0	0	1	1
rs114489117	rs13186579	G	4.01604	5.94121	2.95927e-05	0.000887782	active	5	93306939	0	0	2	0
rs6505147	rs2254414	A	4.01121	5.94011	3.02047e-05	0.000903394	active	17	28061130	0	0	2	1
rs40084	rs868791	C	4.01114	5.9401	3.02134e-05	0.000903394	active	5	60270835	1	1	2	2
rs3862145	rs11629938	G	3.98707	5.93464	3.34471e-05	0.000998431	active	15	39626935	2	1	5	5
rs6840242	rs4833412	C	3.97964	5.93295	3.45098e-05	0.00102837	active	4	113410427	0	0	1	0
rs78502100	rs12148631	G	3.97927	5.93287	3.4564e-05	0.00102837	active	15	39759999	0	0	4	2
rs62057153	rs55930887	C	3.97546	5.93201	3.51215e-05	0.00104323	active	17	43548321	3	0	2	1
rs6505147	rs78154346	C	3.96208	5.92897	3.71501e-05	0.00110167	active	17	28169493	0	0	1	1
rs3862145	rs6492877	G	3.95833	5.92812	3.77384e-05	0.00111728	active	15	39617614	0	0	1	1
rs62057153	rs112137135	A	3.95676	5.92776	3.79873e-05	0.00112281	active	17	43900817	4	1	2	2
rs61901866	rs526330	C	3.9515	5.92657	3.88317e-05	0.00114589	active	11	92344802	0	0	2	0
rs68175985	rs68175985	G	3.95015	5.92626	3.90516e-05	0.00115049	active	19	13109763	1	0	5	4
rs73313052	rs143720575	A	3.91595	5.91851	4.50237e-05	0.00132427	active	14	59663805	2	1	7	6
rs6738528	rs6745807	C	3.91463	5.91821	4.52719e-05	0.0013294	active	2	27185317	2	0	0	0
rs6505147	rs3102557	C	3.91332	5.91791	4.55186e-05	0.00133447	active	17	28042509	0	0	1	1
rs62057153	rs16940671	C	3.88714	5.91197	5.07157e-05	0.00148442	active	17	43908151	5	1	3	2
rs72834200	rs72834200	A	3.87722	5.90972	5.28278e-05	0.00154374	active	6	18503847	0	0	1	0
rs7715167	rs3806927	G	3.87351	5.90888	5.36403e-05	0.00156494	active	5	170845992	0	0	1	0
rs7188071	rs7206214	G	3.86933	5.90793	5.4568e-05	0.00158944	active	16	28919341	0	0	1	0
rs17464221	rs840593	C	3.86868	5.90778	5.47122e-05	0.00159107	active	2	188181341	0	0	2	0
rs4721802	rs7778201	G	3.86246	5.90637	5.61252e-05	0.00162953	active	7	19642554	0	0	1	1
rs3770776	rs6736165	C	3.86168	5.9062	5.63049e-05	0.00163212	active	2	37194037	0	0	1	1
rs3862145	rs8038768	A	3.83202	5.89947	6.35468e-05	0.00183908	active	15	39585865	1	1	2	1
rs12064109	rs6680737	A	3.82673	5.89827	6.49276e-05	0.00187603	active	1	119521631	0	0	1	0
rs62385486	rs12153303	T	3.81952	5.89663	6.68564e-05	0.00192867	active	5	171929505	1	0	0	0
rs6551313	rs4257557	G	3.81336	5.89523	6.85456e-05	0.00197424	active	3	88422723	0	0	1	0
rs11695609	rs12476515	C	3.81102	5.8947	6.91962e-05	0.0019898	active	2	37102620	0	0	3	2
rs7902527	rs7901788	C	3.80111	5.89246	7.20256e-05	0.00206787	active	10	118763586	0	0	3	1
rs34464850	rs2271386	G	3.7819	5.8881	7.78166e-05	0.00223058	active	3	141712708	0	0	1	1
rs7188071	rs12446589	A	3.76694	5.88471	8.26289e-05	0.00236476	active	16	28870962	0	0	1	0
rs141834426	rs2345363	C	3.75956	5.88303	8.51077e-05	0.00243184	active	5	93396702	0	0	1	1
rs10064431	rs2029401	G	3.75397	5.88176	8.70291e-05	0.00248281	active	5	92891029	0	0	1	0
rs6505147	rs3102557	T	3.7534	5.88163	8.72274e-05	0.00248453	active	17	28042509	0	0	1	1
rs11171739	rs11171733	A	3.75093	5.88107	8.80889e-05	0.00250511	active	12	56456266	0	0	1	0
rs1159974	rs7764016	T	3.74933	5.88071	8.86551e-05	0.00251725	active	6	126070789	0	0	2	2
rs13011264	rs12615848	G	3.74389	5.87948	9.05971e-05	0.00256834	active	2	149980096	0	0	2	2
rs12764880	rs61872095	T	3.73193	5.87676	9.50102e-05	0.00268922	active	10	126500541	0	0	1	0
rs40115	rs1874459	C	3.73018	5.87637	9.56726e-05	0.00270373	active	16	65075704	0	0	1	0
rs2262601	rs1875086	T	3.71175	5.87218	0.000102916	0.00290388	active	3	98618383	0	0	1	0
rs1326892	rs72748148	G	3.71064	5.87193	0.000103368	0.00291207	active	9	113677241	4	2	0	0
rs61901866	rs1674087	G	3.70491	5.87063	0.000105732	0.00297404	active	11	92426649	0	0	2	0
rs6693283	rs12142811	G	3.70393	5.87041	0.000106144	0.00298097	active	1	178812773	0	0	2	0
rs13011264	rs414011	C	3.69636	5.86869	0.000109356	0.0030664	active	2	150004229	0	0	2	2
rs639016	rs9308798	G	3.68419	5.86593	0.000114716	0.00321169	active	2	4556349	0	0	1	1
rs2262601	rs4425201	G	3.68248	5.86555	0.000115486	0.00322823	active	3	98504628	0	0	1	0
rs6505147	rs8065261	T	3.6709	5.86292	0.00012085	0.00337296	active	17	28418041	1	0	2	1
rs72761270	rs12153382	T	3.65661	5.85968	0.000127787	0.00356105	active	5	66119611	1	1	2	1
rs62057153	rs3885075	G	3.65384	5.85905	0.000129174	0.00359415	active	17	43902799	4	1	2	2
rs62399042	rs1363148	A	3.64822	5.85777	0.00013203	0.00366795	active	5	128882914	1	0	2	1
rs2336714	rs1845467	G	3.64214	5.85639	0.000135191	0.00374998	active	12	65878510	0	0	1	1
rs62057153	rs3885074	A	3.64013	5.85594	0.000136251	0.00377357	active	17	43902738	4	1	2	2
rs11695609	rs62133078	C	3.63675	5.85517	0.000138051	0.00381757	active	2	37226299	0	0	2	1
rs910697	rs12046466	C	3.63117	5.85391	0.000141069	0.00389507	active	1	113208039	1	0	2	2
rs7714191	rs10900804	C	3.6211	5.85162	0.000146677	0.00404372	active	5	131401845	0	0	1	1
rs6505147	rs11080120	A	3.62029	5.85144	0.000147137	0.0040502	active	17	28507021	1	0	2	1
rs62057153	rs62064600	G	3.61867	5.85107	0.000148062	0.00406945	active	17	43480701	3	0	2	1
rs905124	rs35055419	T	3.61336	5.84986	0.00015113	0.00414744	active	3	190663557	0	0	1	1
rs7728751	rs177930	G	3.60343	5.84761	0.000157021	0.00430256	active	5	82847246	1	0	2	0
rs4721802	rs2390118	A	3.60268	5.84744	0.000157478	0.00430443	active	7	19568166	1	0	2	1
rs1628768	rs1163070	C	3.60253	5.84741	0.000157566	0.00430443	active	10	105026201	0	0	1	0
rs3770776	rs6717174	G	3.59801	5.84638	0.000160332	0.00437335	active	2	37213932	0	0	1	0
rs4721802	rs7802880	A	3.59436	5.84556	0.000162594	0.00442836	active	7	19615760	0	0	2	1
rs4273712	rs1417572	C	3.58464	5.84335	0.000168771	0.00458965	active	6	126958727	2	0	8	3
rs1628768	rs4311992	G	3.58251	5.84287	0.000170156	0.00462034	active	10	105120649	0	0	1	1
rs2802295	rs9398173	C	3.58161	5.84266	0.00017074	0.0046262	active	6	109000316	0	0	1	0
rs2409691	rs11997616	G	3.58139	5.84261	0.000170884	0.0046262	active	8	10889075	0	0	2	1
rs1257415	rs4905807	C	3.57895	5.84206	0.000172492	0.00466271	active	14	99692254	0	0	1	0
rs4437022	rs56808127	T	3.57434	5.84101	0.000175558	0.0047385	active	20	52413060	0	0	1	0
rs10237366	rs10270210	T	3.57219	5.84053	0.000177003	0.00477034	active	7	18920210	0	0	4	1
rs4823877	rs910868	C	3.54569	5.83451	0.000195795	0.00526892	active	22	47198932	1	1	0	0
rs10278627	rs1554658	G	3.54492	5.83434	0.000196365	0.0052764	active	7	96218632	0	0	1	1
rs2336714	rs2015333	T	3.5336	5.83177	0.000204968	0.00549935	active	12	65862790	0	0	1	1
rs2074404	rs142167	G	3.52057	5.82882	0.00021531	0.00576827	active	17	44795234	3	0	2	2
rs4842266	rs7314431	G	3.50944	5.82629	0.000224522	0.00600614	active	12	79907390	0	0	1	0
rs40084	rs7723901	C	3.50257	5.82473	0.000230396	0.00615414	active	5	60272990	1	1	3	2
rs17464221	rs3771078	G	3.49144	5.82221	0.000240213	0.00640686	active	2	188270337	0	0	2	1
rs1628768	rs7074749	T	3.48113	5.81987	0.000249648	0.00664868	active	10	105116056	0	0	1	1
rs114489117	rs13164315	A	3.47808	5.81918	0.000252513	0.00671506	active	5	93147421	0	0	2	1
rs4437022	rs6022763	A	3.47606	5.81872	0.000254418	0.00675576	active	20	52427809	0	0	2	1
rs6738528	rs4665364	C	3.47001	5.81735	0.000260215	0.00689953	active	2	27182155	2	0	0	0
rs4721802	rs62448118	G	3.46562	5.81635	0.000264501	0.00699674	active	7	19615739	0	0	1	1
rs30641	rs62399019	C	3.46547	5.81632	0.000264658	0.00699674	active	5	128942769	1	0	2	1
rs62057153	rs62054819	G	3.46449	5.8161	0.000265615	0.00701178	active	17	43926149	4	1	3	2
rs4841029	rs57120913	T	3.46375	5.81593	0.000266347	0.00702081	active	8	8604948	0	0	1	0
rs4273712	rs1490385	T	3.45548	5.81405	0.00027466	0.00722936	active	6	126875521	2	0	8	3
rs62057153	rs111423688	A	3.45193	5.81325	0.000278297	0.0073054	active	17	43538523	4	0	2	1
rs630934	rs478514	T	3.45187	5.81323	0.000278359	0.0073054	active	3	39500373	1	1	0	0
rs59373415	rs12405018	T	3.4472	5.81217	0.000283213	0.00742199	active	1	87865073	0	0	1	1
rs4721802	rs62448117	A	3.4445	5.81156	0.000286062	0.00748578	active	7	19615688	0	0	1	1
rs7141150	rs4901921	T	3.44249	5.81111	0.000288187	0.00753046	active	14	59839129	0	0	2	2
rs4147321	rs1113172	G	3.43474	5.80935	0.000296564	0.00773456	active	5	81880553	0	0	1	0
rs10495963	rs13020477	C	3.43447	5.80929	0.000296856	0.00773456	active	2	49478543	1	0	0	0
rs4842266	rs7311119	A	3.43106	5.80851	0.000300612	0.00782112	active	12	79907347	0	0	1	0
rs34464850	rs11714792	G	3.42784	5.80778	0.000304206	0.00790322	active	3	141762141	0	0	1	0
rs552305	rs2133592	C	3.42112	5.80626	0.000311824	0.00808947	active	3	177301939	2	0	2	0
rs17019370	rs4469023	A	3.41915	5.80581	0.000314084	0.00813639	active	4	145300434	0	0	2	1
rs4721802	rs62448111	G	3.41298	5.80441	0.000321281	0.00830938	active	7	19614512	0	0	1	1
rs34464850	rs7633321	G	3.41264	5.80433	0.000321683	0.00830938	active	3	141759522	0	0	1	1
rs6840242	rs11726117	C	3.40954	5.80363	0.000325358	0.00839228	active	4	113353285	0	0	1	1
rs62057153	rs56369036	T	3.40519	5.80264	0.000330594	0.00851516	active	17	43841571	4	1	3	1
rs7303526	rs1972680	T	3.39264	5.7998	0.000346113	0.00890218	active	12	27788786	0	0	1	1
rs4823877	rs801652	T	3.39189	5.79963	0.000347066	0.00891395	active	22	47202691	1	1	0	0
rs40084	rs12655209	T	3.38519	5.79811	0.000355646	0.00912133	active	5	60306052	1	1	3	2
rs7123402	rs1356411	C	3.38195	5.79737	0.00035987	0.00921656	active	11	110986095	0	0	1	0
rs40115	rs1532418	G	3.37568	5.79595	0.000368165	0.00941562	active	16	65116239	0	0	2	0
rs6693283	rs1544124	A	3.36889	5.79441	0.000377356	0.00963702	active	1	178820159	0	0	2	0
rs12938190	rs8077659	A	3.36829	5.79427	0.000378174	0.00964423	active	17	13042271	0	0	1	0
rs1326892	rs72748148	A	3.36485	5.79349	0.000382925	0.00975161	active	9	113677241	4	2	0	0
rs62385486	rs34840626	T	3.35854	5.79206	0.000391771	0.0099628	active	5	171929396	1	0	0	0
rs62057153	rs34283254	A	3.35781	5.7919	0.000392811	0.00997518	active	17	43902861	4	1	2	2
rs13110077	rs80212196	T	3.3541	5.79105	0.000398117	0.0100957	active	4	121756930	1	0	0	0
rs1628768	rs112940311	T	3.33359	5.7864	0.000428668	0.0108552	active	10	105064294	0	0	1	1
rs17419290	rs7713481	A	3.33264	5.78619	0.000430136	0.0108771	active	5	60388865	1	1	2	1
rs11695609	rs2287108	T	3.33135	5.78589	0.000432127	0.0109121	active	2	37267901	0	0	2	1
rs4895120	rs9830221	T	3.32525	5.78451	0.000441701	0.0111383	active	3	104682417	0	0	4	2
rs1628768	rs61869857	G	3.32185	5.78374	0.00044711	0.0112589	active	10	105132466	0	0	1	1
rs62057153	rs1876830	C	3.31414	5.78199	0.00045963	0.011542	active	17	43911352	4	1	2	2
rs9545158	rs9545156	G	3.31257	5.78163	0.000462208	0.0115906	active	13	80192236	0	0	2	1
rs62057153	rs113934115	C	3.31197	5.7815	0.000463211	0.0115996	active	17	43847039	5	1	3	2
rs17464221	rs62172372	A	3.30066	5.77893	0.000482285	0.0120605	active	2	188242369	0	0	2	2
rs6505147	rs7220401	C	3.30002	5.77879	0.000483389	0.0120713	active	17	27935688	0	0	2	1
rs2409691	rs10216472	G	3.29905	5.77857	0.000485057	0.0120962	active	8	10873153	0	0	2	1
rs13021985	rs12466127	C	3.29602	5.77788	0.000490323	0.0122107	active	2	162815262	0	0	1	1
rs62057153	rs62054817	G	3.29368	5.77735	0.000494428	0.0122959	active	17	43925966	4	1	3	2
rs6554054	rs7655803	A	3.28977	5.77646	0.000501351	0.0124509	active	4	53664110	0	0	2	0
rs2022130	rs911266	C	3.28878	5.77624	0.000503122	0.0124609	active	11	30817439	0	0	2	2
rs10278627	rs12534601	G	3.28839	5.77615	0.000503814	0.0124609	active	7	96207235	0	0	1	1
rs7188071	rs7188071	T	3.28838	5.77615	0.000503828	0.0124609	active	16	28917644	1	0	1	0
rs7715167	rs6865195	T	3.28665	5.77575	0.00050693	0.0125205	active	5	170808521	0	0	1	0
rs7188071	rs113079736	G	3.2859	5.77558	0.000508291	0.0125369	active	16	28860183	1	0	1	0
rs62057153	rs117365970	G	3.28373	5.77509	0.000512218	0.0126165	active	17	43893259	6	1	2	2
rs62057153	rs12150621	G	3.28108	5.77449	0.000517058	0.0127084	active	17	43838482	4	0	3	1
rs62057153	rs4327090	A	3.28091	5.77445	0.000517358	0.0127084	active	17	43902541	4	0	2	2
rs17419290	rs4647052	C	3.27875	5.77396	0.000521333	0.0127886	active	5	60235483	1	1	2	2
rs7809950	rs2520265	A	3.27753	5.77369	0.000523592	0.0128196	active	7	107181231	0	0	1	1
rs971550	rs74283894	G	3.2773	5.77363	0.000524017	0.0128196	active	3	104721473	0	0	5	4
rs114489117	rs66564678	T	3.27664	5.77348	0.000525244	0.0128322	active	5	93165894	0	0	2	1
rs4823877	rs801477	C	3.27111	5.77223	0.000535627	0.0130681	active	22	47207059	1	0	0	0
rs6551313	rs9854532	T	3.26984	5.77194	0.000538044	0.0131094	active	3	88385138	0	0	1	0
rs2022130	rs7930532	G	3.26473	5.77078	0.000547843	0.0133301	active	11	30811294	0	0	2	2
rs7123402	rs73015142	T	3.26371	5.77055	0.000549827	0.0133557	active	11	110949371	0	0	1	0
rs30641	rs30704	G	3.26342	5.77048	0.000550377	0.0133557	active	5	128963170	1	0	2	0
rs3862145	rs8033007	G	3.26087	5.7699	0.000555361	0.0134586	active	15	39619661	2	1	5	4
rs6840242	rs7662311	G	3.25952	5.7696	0.000558002	0.0135044	active	4	113420584	0	0	1	0
rs4437022	rs4330164	C	3.24588	5.7665	0.000585449	0.0141497	active	20	52414587	0	0	1	1
rs905124	rs6804931	C	3.24328	5.76592	0.000590808	0.0142601	active	3	190671981	0	0	1	1
rs114489117	rs10059630	C	3.24011	5.7652	0.000597417	0.0144003	active	5	93459807	0	0	2	2
rs1165645	rs2651161	A	3.23649	5.76438	0.000605038	0.0145645	active	3	193541575	0	0	2	1
rs34464850	rs34486172	C	3.23588	5.76424	0.000606345	0.0145765	active	3	141703322	0	0	1	1
rs7188071	rs11641216	G	3.23206	5.76337	0.000614504	0.014753	active	16	28893532	0	0	1	0
rs2074404	rs199508	G	3.22331	5.76139	0.000633594	0.0151911	active	17	44858838	1	0	2	2
rs2202895	rs56128659	A	3.22134	5.76094	0.00063796	0.0152755	active	17	46621828	0	0	1	0
rs17718831	rs6801781	A	3.21528	5.75956	0.000651594	0.0155812	active	3	71632266	0	0	1	0
rs4842266	rs4842267	T	3.21436	5.75936	0.000653679	0.0156104	active	12	80019427	0	0	1	1
rs7714191	rs72793280	T	3.21322	5.7591	0.000656272	0.0156516	active	5	131562900	0	0	1	1
rs28410513	rs28411363	T	3.20866	5.75806	0.000666768	0.0158809	active	9	98252313	0	0	4	1
rs10940512	rs33331	A	3.20693	5.75767	0.000670805	0.015956	active	5	56147053	0	0	1	0
rs3862145	rs72722976	C	3.203	5.75678	0.00068003	0.0161328	active	15	39624864	1	1	5	4
rs35612915	rs35935664	A	3.19757	5.75555	0.000692952	0.0164178	active	2	188396336	0	0	1	1
rs11012732	rs12770228	A	3.19303	5.75452	0.000703944	0.0166463	active	10	21783634	0	0	2	1
rs7123402	rs17457430	G	3.19282	5.75447	0.000704445	0.0166463	active	11	110956003	0	0	1	0
rs11012732	rs10828266	G	3.18917	5.75364	0.000713404	0.016836	active	10	22098701	0	0	1	0
rs62399042	rs1363147	A	3.18809	5.7534	0.000716068	0.0168767	active	5	128882862	1	0	2	1
rs6738528	rs35456427	T	3.18689	5.75312	0.000719065	0.0169252	active	2	27233467	2	0	0	0
rs7714191	rs810078	G	3.18263	5.75216	0.000729726	0.0171538	active	5	130689713	0	0	1	0
rs9401907	rs761356	T	3.17626	5.75071	0.000745929	0.0175119	active	6	127135132	0	0	1	0
rs62057153	rs4792860	C	3.17537	5.75051	0.000748237	0.0175432	active	17	43556878	0	0	1	0
rs6505147	rs2617876	T	3.17119	5.74956	0.000759076	0.0177742	active	17	28091162	0	0	3	1
rs1792354	rs1792352	A	3.16501	5.74816	0.0007754	0.0181329	active	11	92318691	0	0	5	2
rs4772268	rs12708381	G	3.15364	5.74558	0.00080623	0.0188094	active	13	100840622	0	0	1	0
rs62057153	rs111433752	T	3.15358	5.74557	0.000806417	0.0188094	active	17	43857989	4	1	3	1
rs1556562	rs10874712	C	3.15306	5.74545	0.000807845	0.0188184	active	1	93021891	0	0	1	1
rs1556562	rs1570837	C	3.1451	5.74364	0.000830148	0.019313	active	1	93006816	0	0	1	1
rs13726	rs9895423	C	3.14288	5.74314	0.000836465	0.0194349	active	17	42285740	0	0	1	0
rs9401907	rs34897829	G	3.14104	5.74272	0.000841737	0.0195322	active	6	127163136	0	0	1	0
rs40115	rs4967861	C	3.1396	5.7424	0.000845888	0.0196033	active	16	64951263	0	0	1	0
rs1159974	rs7758115	A	3.13765	5.74195	0.000851548	0.0197091	active	6	126061502	0	0	2	1
rs6554054	rs58260946	A	3.13566	5.7415	0.000857344	0.0198178	active	4	53675420	0	0	4	0
rs1556562	rs10874656	C	3.13383	5.74109	0.00086271	0.0199163	active	1	92947024	0	0	1	0
rs10495963	rs13020477	T	3.1325	5.74079	0.000866629	0.0199812	active	2	49478543	1	0	0	0
rs7809950	rs2520260	G	3.12449	5.73897	0.000890557	0.0205067	active	7	107172794	0	0	1	1
rs6738528	rs2384571	G	3.12399	5.73886	0.000892081	0.0205156	active	2	27324724	2	0	0	0
rs7203251	rs4843227	C	3.12111	5.7382	0.00090086	0.0206911	active	16	87225139	5	4	1	0
rs3862145	rs6492868	G	3.11906	5.73774	0.000907138	0.0208088	active	15	39575219	1	1	2	1
rs1344762	rs6431484	G	3.11634	5.73712	0.000915554	0.0209751	active	2	237714186	3	0	1	0
rs7902527	rs11197861	T	3.10717	5.73504	0.000944453	0.0216098	active	10	118734346	0	0	3	3
rs7809950	rs6949634	T	3.10469	5.73448	0.000952386	0.0217637	active	7	106984684	0	0	1	0
rs6551313	rs9836157	A	3.10411	5.73435	0.000954259	0.0217788	active	3	88386671	0	0	1	0
rs2022130	rs612171	G	3.09796	5.73295	0.000974296	0.022208	active	11	30893425	0	0	2	2
rs62057153	rs111423688	G	3.09613	5.73254	0.000980311	0.0223169	active	17	43538523	4	0	2	1
rs2074404	rs199509	A	3.08532	5.73008	0.00101667	0.0231154	active	17	44858728	5	0	3	2
rs6505147	rs62070345	C	3.08019	5.72892	0.00103434	0.0234875	active	17	28477255	1	0	2	1
rs3770776	rs6744560	C	3.07766	5.72835	0.00104316	0.0236581	active	2	37130658	0	0	2	1
rs2802295	rs3813498	T	3.07377	5.72746	0.00105687	0.0239389	active	6	108944165	0	0	1	0
rs62057153	rs4327090	G	3.06972	5.72654	0.00107131	0.0242355	active	17	43902541	4	0	2	2
rs62057153	rs76294809	A	3.06933	5.72646	0.0010727	0.0242367	active	17	43849327	5	1	3	2
rs7862092	rs7032412	A	3.06777	5.7261	0.00107832	0.0243331	active	9	126682436	0	0	2	0
rs2336714	rs7315978	C	3.06299	5.72502	0.00109567	0.0246937	active	12	65798921	1	1	4	1
rs6505147	rs2617882	A	3.05757	5.72379	0.00111572	0.025114	active	17	28120851	0	0	2	1
rs30641	rs10213815	A	3.05483	5.72317	0.00112592	0.0253122	active	5	128955921	1	0	2	1
rs7188071	rs12325014	C	3.05415	5.72301	0.00112848	0.0253382	active	16	28860237	1	0	1	0
rs40115	rs4967860	G	3.0523	5.72259	0.00113549	0.0254637	active	16	64951183	0	0	1	0
rs7809950	rs28687365	C	3.04932	5.72192	0.00114679	0.0256852	active	7	107106712	0	0	1	1
rs552305	rs12492865	C	3.0468	5.72135	0.00115646	0.0258609	active	3	177279355	0	0	2	1
rs7809950	rs2520246	T	3.04653	5.72128	0.0011575	0.0258609	active	7	107137956	0	0	1	0
rs1257415	rs11160504	T	3.04432	5.72078	0.00116604	0.0260193	active	14	99683246	0	0	2	0
rs6505147	rs2259857	T	3.03924	5.71963	0.00118589	0.0264296	active	17	28097780	0	0	2	1
rs4437022	rs6097585	C	3.03866	5.7195	0.00118815	0.0264474	active	20	52421031	0	0	2	1
rs17019370	rs6827753	C	3.03696	5.71911	0.00119489	0.0265647	active	4	145314788	0	0	2	0
rs30641	rs30682	G	3.03396	5.71843	0.00120684	0.0267971	active	5	128981227	1	0	2	0
rs6554054	rs115003362	T	3.02974	5.71748	0.00122382	0.0271408	active	4	53728354	0	0	2	1
rs1556562	rs6603991	C	3.02337	5.71603	0.0012499	0.0276852	active	1	93032583	0	0	1	1
rs1125867	rs10421907	G	3.01757	5.71472	0.00127404	0.0281852	active	19	30856493	0	0	1	0
rs4721802	rs12666412	G	3.01528	5.7142	0.00128371	0.0283642	active	7	19622443	0	0	2	1
rs10940512	rs6862118	G	3.01014	5.71303	0.00130563	0.0288132	active	5	56106474	0	0	2	1
rs13726	rs2631295	C	3.00876	5.71272	0.0013116	0.0289096	active	17	42237884	0	0	1	0
rs4273712	rs9372840	A	2.98506	5.70734	0.00141762	0.0312084	active	6	126822635	2	0	6	3
rs11012732	rs1243185	A	2.98404	5.70711	0.00142237	0.0312709	active	10	21902587	0	0	2	0
rs2022130	rs1232043	A	2.9837	5.70703	0.00142393	0.0312709	active	11	30814687	0	0	2	2
rs62057153	rs56070245	T	2.97192	5.70436	0.00147973	0.0324568	active	17	43847868	5	1	3	2
rs114489117	rs10476590	A	2.96466	5.70271	0.00151507	0.0331916	active	5	93244884	0	0	2	1
rs1223090	rs6484535	A	2.96333	5.70241	0.00152164	0.0332951	active	11	31757878	0	0	1	1
rs4437022	rs58281268	A	2.96188	5.70208	0.00152885	0.0334122	active	20	52413088	0	0	1	1
rs10765918	rs11022132	T	2.95881	5.70139	0.00154413	0.0337054	active	11	12072400	0	0	2	2
rs3862145	rs7174004	A	2.9583	5.70127	0.0015467	0.0337206	active	15	39609907	0	0	1	0
rs17464221	rs6434219	T	2.94692	5.69869	0.00160477	0.0349445	active	2	188241953	0	0	2	1
rs6682671	rs735258	T	2.94062	5.69726	0.00163779	0.0356204	active	1	17341146	0	0	3	0
rs17718831	rs6764416	T	2.94009	5.69714	0.00164058	0.0356382	active	3	71574051	0	0	1	0
rs6505147	rs3102556	T	2.93668	5.69636	0.00165875	0.0359895	active	17	28042542	0	0	2	1
rs4915928	rs2658397	C	2.93106	5.69509	0.00168904	0.0366026	active	1	64214327	0	0	1	1
rs17464221	rs62172532	T	2.9287	5.69455	0.00170194	0.0368241	active	2	188127331	1	0	1	1
rs62399042	rs10050587	G	2.92844	5.6945	0.00170334	0.0368241	active	5	128984398	0	0	1	1
rs17464221	rs1918902	G	2.92601	5.69395	0.00171668	0.0370602	active	2	188091511	1	0	1	1
rs139834736	rs73854494	C	2.92571	5.69388	0.00171838	0.0370602	active	3	119055322	0	0	3	0
rs13110077	rs75539458	A	2.92184	5.693	0.00173986	0.0374787	active	4	121758264	1	0	0	0
rs62057153	rs1879586	C	2.92104	5.69282	0.00174431	0.037485	active	17	43567337	2	0	1	1
rs6505147	rs78154346	T	2.91962	5.6925	0.00175229	0.0376116	active	17	28169493	0	0	1	1
rs114489117	rs17323433	G	2.91731	5.69197	0.0017653	0.0378458	active	5	93551028	0	0	2	2
rs62385486	rs11745144	A	2.91681	5.69186	0.00176814	0.0378618	active	5	171922761	2	1	0	0
rs9328010	rs103840	T	2.91625	5.69173	0.00177135	0.0378854	active	5	106914733	0	0	1	0
rs12064109	rs12067751	G	2.91374	5.69116	0.00178561	0.0381453	active	1	119720439	0	0	1	1
rs6551313	rs9841688	G	2.911	5.69054	0.00180135	0.0384359	active	3	88387586	0	0	1	0
rs905124	rs35595073	G	2.90844	5.68996	0.00181618	0.0387065	active	3	190670498	0	0	1	1
rs190958130	rs9385396	G	2.90339	5.68881	0.0018457	0.0392893	active	6	126653855	0	0	2	1
rs57063427	rs73302778	A	2.90108	5.68829	0.00185939	0.0395186	active	5	124267469	0	0	1	0
rs13011264	rs34118104	G	2.90083	5.68823	0.00186086	0.0395186	active	2	149967098	0	0	2	2
rs1223090	rs7109043	A	2.89742	5.68746	0.00188121	0.0399038	active	11	31561850	0	0	3	1
rs35342371	rs6576266	G	2.89576	5.68708	0.00189118	0.0400682	active	14	29210114	0	0	1	0
rs27540	rs13183742	C	2.89456	5.68681	0.00189845	0.0401749	active	5	92160627	0	0	1	0
rs7188071	rs7185232	T	2.88757	5.68522	0.00194118	0.041031	active	16	28933468	1	0	1	0
rs4721802	rs2109875	A	2.88418	5.68446	0.00196219	0.0414265	active	7	19622868	0	0	2	1
rs2118004	rs6794834	T	2.88095	5.68372	0.00198242	0.0418047	active	3	104651280	0	0	5	2
rs62057153	rs12946900	A	2.87749	5.68294	0.00200427	0.0422161	active	17	43512206	4	0	2	1
rs62385486	rs7704936	A	2.87237	5.68178	0.00203701	0.0428557	active	5	171930378	2	2	0	0
rs40115	rs35203	A	2.87171	5.68163	0.00204127	0.0428953	active	16	65018449	0	0	2	1
rs7203251	rs4240792	A	2.86859	5.68092	0.00206155	0.0432709	active	16	87235867	3	3	0	0
rs1628768	rs61871160	C	2.86397	5.67987	0.00209184	0.0438558	active	10	105144288	0	0	1	1
rs78502100	rs76954984	G	2.86304	5.67966	0.00209797	0.0439331	active	15	39757072	0	0	3	2
rs190958130	rs41285260	T	2.86015	5.679	0.00211723	0.0442585	active	6	126661502	0	0	2	0
rs6682671	rs2871776	T	2.85997	5.67896	0.00211842	0.0442585	active	1	17328301	0	0	3	0
rs13011264	rs385072	C	2.85596	5.67805	0.00214535	0.0447692	active	2	150002914	0	0	2	2
rs190958130	rs4897175	G	2.85367	5.67753	0.00216089	0.0450414	active	6	126657472	0	0	3	1
rs4915928	rs2658420	T	2.85216	5.67719	0.00217114	0.0452028	active	1	64201400	0	0	1	1
rs2022130	rs273594	C	2.84976	5.67665	0.00218761	0.0454932	active	11	30876113	0	0	2	2
rs62057153	rs62055903	C	2.84827	5.67631	0.00219789	0.0456543	active	17	43846668	5	1	3	2
rs194369	rs159359	C	2.84673	5.67596	0.00220856	0.0458231	active	5	60530102	0	0	1	0
rs3862145	rs112821124	A	2.84616	5.67583	0.0022125	0.0458522	active	15	39571222	1	1	2	1
rs6505147	rs28492945	T	2.83747	5.67386	0.00227364	0.0470652	active	17	28223982	0	0	2	1
rs4842266	rs11114129	G	2.83445	5.67317	0.00229523	0.0474575	active	12	79875369	0	0	1	0
rs17464221	rs13411274	C	2.8305	5.67228	0.00232373	0.0479919	active	2	188236000	0	0	2	1
rs7715167	rs6871161	A	2.82863	5.67185	0.00233739	0.0482186	active	5	170809884	0	0	1	0
rs141834426	rs6556841	G	2.82675	5.67143	0.00235116	0.0484472	active	5	93495631	0	0	1	1
rs40115	rs1879260	T	2.82348	5.67069	0.00237524	0.0488876	active	16	65076929	0	0	2	0
rs62057153	rs79600142	T	2.81762	5.66936	0.00241905	0.0497326	active	17	43897722	5	1	2	2
rs10109434	rs921142	T	2.80983	5.66759	0.00247838	0.0508943	active	8	41169276	0	0	1	0
rs13726	rs6503489	G	2.80917	5.66744	0.00248348	0.0509006	active	17	42246289	0	0	1	0
rs194369	rs7712204	T	2.80906	5.66741	0.00248433	0.0509006	active	5	60535158	0	0	1	1
rs7141150	rs1621722	C	2.80798	5.66717	0.00249268	0.0510137	active	14	59903235	0	0	2	1
rs971550	rs73187663	C	2.7974	5.66477	0.00257582	0.0526553	active	3	104667887	0	0	5	2
rs4841029	rs777707	G	2.79207	5.66356	0.00261858	0.0534688	active	8	8584344	0	0	1	1
rs2409691	rs35850128	A	2.78904	5.66287	0.00264321	0.0538554	active	8	10883543	0	0	2	1
rs114489117	rs4547912	T	2.78901	5.66287	0.00264349	0.0538554	active	5	93571190	0	0	3	2
rs62057153	rs112995489	T	2.78778	5.66259	0.00265354	0.0539993	active	17	43563305	2	0	1	1
rs1792354	rs11020045	A	2.78718	5.66245	0.00265848	0.0540131	active	11	92487907	0	0	5	1
rs10237366	rs7794241	A	2.78697	5.6624	0.00266021	0.0540131	active	7	18913380	0	0	4	2
rs6554054	rs58260946	G	2.78386	5.6617	0.0026858	0.0544713	active	4	53675420	0	0	4	0
rs3862145	rs3862145	C	2.77998	5.66082	0.00271815	0.0550654	active	15	39604340	0	0	3	2
rs6022786	rs720387	T	2.7793	5.66067	0.00272378	0.0550913	active	20	52465049	0	0	3	3
rs11171739	rs10876866	G	2.77909	5.66062	0.00272554	0.0550913	active	12	56445366	0	0	1	0
rs2358483	rs7159652	C	2.77013	5.65858	0.00280171	0.0565675	active	14	54689764	0	0	2	1
rs6738528	rs11678188	C	2.7659	5.65762	0.00283832	0.0572426	active	2	27247832	2	0	0	0
rs10940512	rs6450408	C	2.76497	5.65741	0.0028464	0.0573414	active	5	56098146	0	0	1	0
rs4841029	rs57120913	C	2.76342	5.65706	0.00285997	0.0575504	active	8	8604948	0	0	1	0
rs6551313	rs9820445	C	2.75755	5.65573	0.00291182	0.0585285	active	3	88409572	0	0	1	0
rs2336714	rs11175781	G	2.75059	5.65415	0.00297444	0.0596823	active	12	65881019	0	0	1	1
rs10278627	rs11767158	A	2.75002	5.65402	0.00297955	0.0596823	active	7	96242321	0	0	1	0
rs9328010	rs6596741	A	2.7498	5.65397	0.0029816	0.0596823	active	5	106932413	0	0	1	0
rs28504650	rs28536201	C	2.7497	5.65395	0.00298246	0.0596823	active	9	98276753	2	1	2	1
rs2262601	rs2439228	T	2.74909	5.65381	0.00298806	0.0597281	active	3	98562336	0	0	1	0
rs7902527	rs1905542	C	2.74585	5.65308	0.00301769	0.0602535	active	10	118712455	0	0	3	2
rs7809950	rs7788330	T	2.74185	5.65217	0.00305475	0.0609261	active	7	106985648	0	0	1	0
rs78502100	rs4924363	A	2.73999	5.65175	0.00307209	0.0612043	active	15	39790908	1	0	4	2
rs7714191	rs10075459	G	2.73887	5.65149	0.00308255	0.0613448	active	5	131541363	0	0	1	0
rs61901866	rs1792358	T	2.738	5.6513	0.0030907	0.0614392	active	11	92400581	0	0	5	2
rs62057153	rs55787105	A	2.73659	5.65098	0.00310402	0.0616359	active	17	43853109	5	1	3	2
rs7123402	rs150666039	A	2.73599	5.65084	0.00310967	0.0616802	active	11	110946731	0	0	1	0
rs6738528	rs11677841	G	2.73077	5.64966	0.00315933	0.0625964	active	2	27239949	3	0	0	0
rs40115	rs12447201	T	2.72792	5.64901	0.00318675	0.0630703	active	16	65067443	0	0	2	0
rs4923822	rs1837636	C	2.72501	5.64835	0.00321501	0.0635599	active	15	39661779	2	1	6	5
rs34464850	rs2271386	A	2.72063	5.64736	0.0032579	0.0643372	active	3	141712708	0	0	1	1
rs17419290	rs6876335	C	2.71814	5.64679	0.00328249	0.064752	active	5	60091818	1	0	2	1
rs1159974	rs3734637	T	2.71353	5.64574	0.00332855	0.0655887	active	6	126081319	0	0	2	0
rs114489117	rs12716462	T	2.71138	5.64526	0.00335022	0.0659021	active	5	93466003	0	0	2	0
rs2358483	rs2143969	G	2.71122	5.64522	0.00335176	0.0659021	active	14	54775823	0	0	2	1
rs11161942	rs67551307	C	2.70761	5.6444	0.00338848	0.0665515	active	1	87610145	0	0	1	1
rs910697	rs11102512	G	2.70538	5.6439	0.00341134	0.0669275	active	1	113145394	1	0	3	2
rs17019370	rs7661046	T	2.70415	5.64362	0.00342398	0.0671026	active	4	145260495	0	0	2	1
rs11161942	rs72725805	C	2.70305	5.64337	0.00343535	0.0672523	active	1	87628652	0	0	1	1
rs62057153	rs878887	C	2.70122	5.64295	0.0034543	0.0675499	active	17	43912582	4	1	3	2
rs2409691	rs11991716	A	2.69947	5.64256	0.00347247	0.0678317	active	8	10948575	0	0	2	1
rs34464850	rs34486172	T	2.69532	5.64161	0.00351609	0.0686094	active	3	141703322	0	0	1	1
rs6551313	rs9820445	T	2.69432	5.64139	0.00352661	0.0687403	active	3	88409572	0	0	1	0
rs6505147	rs57411618	G	2.69041	5.6405	0.00356817	0.0694753	active	17	28273052	0	0	2	1
rs6505147	rs12602426	T	2.68921	5.64023	0.00358102	0.0696173	active	17	28158815	0	0	2	1
rs114489117	rs10036024	A	2.68901	5.64018	0.00358319	0.0696173	active	5	93074804	0	0	2	1
rs7188071	rs189278832	A	2.68476	5.63922	0.00362912	0.0704339	active	16	28539386	0	0	1	0
rs10765918	rs10765918	G	2.6821	5.63862	0.00365803	0.0709187	active	11	12071855	0	0	2	2
rs2287283	rs12465315	G	2.68058	5.63827	0.00367476	0.0711664	active	2	65972429	0	0	3	2
rs6554054	rs28618986	C	2.67831	5.63776	0.00369969	0.0715723	active	4	53677902	0	0	4	0
rs4842266	rs78529533	C	2.6778	5.63764	0.00370536	0.0716052	active	12	79857889	0	0	1	0
rs2336714	rs10784448	C	2.67586	5.6372	0.00372688	0.071944	active	12	65788363	1	0	3	1
rs114489117	rs71641007	C	2.67526	5.63706	0.00373351	0.0719949	active	5	93413044	0	0	2	2
rs13726	rs2526022	C	2.67381	5.63673	0.00374973	0.0722304	active	17	42213216	0	0	1	0
rs62057153	rs17690987	C	2.67181	5.63628	0.00377218	0.0725419	active	17	43931626	4	0	3	2
rs40115	rs35186	C	2.67165	5.63624	0.00377395	0.0725419	active	16	65035279	0	0	1	0
rs17834032	rs67530928	G	2.66952	5.63576	0.00379796	0.0729257	active	14	59858500	0	0	2	2
rs10940512	rs2591960	T	2.66788	5.63539	0.00381654	0.0732046	active	5	56238811	0	0	1	1
rs1628768	rs4917385	T	2.66302	5.63429	0.00387217	0.0741926	active	10	105003721	0	0	1	1
rs114489117	rs28610997	C	2.6611	5.63385	0.00389425	0.0745266	active	5	93248374	0	0	2	1
rs17419290	rs7713481	G	2.66079	5.63378	0.00389787	0.0745266	active	5	60388865	1	1	2	1
rs7714191	rs147237535	A	2.65839	5.63324	0.00392579	0.0749809	active	5	131496375	0	0	1	1
rs62057153	rs6503448	G	2.65742	5.63302	0.0039371	0.0751173	active	17	43842473	0	0	1	0
rs62057153	rs2106785	T	2.65565	5.63261	0.00395784	0.0754332	active	17	43919105	5	1	3	2
rs17464221	rs11685426	G	2.65513	5.6325	0.00396386	0.0754683	active	2	188283061	0	0	2	1
rs1893430	rs1893431	G	2.65104	5.63157	0.00401216	0.0763072	active	18	52918500	0	0	1	0
rs2022130	rs163874	T	2.65023	5.63139	0.00402185	0.0763688	active	11	30970207	0	0	2	2
rs13021985	rs6432708	C	2.65006	5.63135	0.00402387	0.0763688	active	2	162891848	0	0	1	0
rs13726	rs6503489	A	2.64932	5.63118	0.00403266	0.0764552	active	17	42246289	0	0	1	0
rs905124	rs9842055	T	2.64647	5.63053	0.00406686	0.0770225	active	3	190678743	0	0	1	0
rs7141150	rs2479423	A	2.64508	5.63022	0.00408356	0.0771798	active	14	59876616	0	0	2	0
rs1223090	rs1223097	G	2.64507	5.63021	0.00408372	0.0771798	active	11	31504557	0	0	3	1
rs4842266	rs12227374	G	2.6437	5.6299	0.0041003	0.077412	active	12	79970406	0	0	1	0
rs12958970	rs12162178	A	2.6423	5.62959	0.00411721	0.0776499	active	18	22226876	1	1	0	0
rs12118339	rs529412	A	2.63961	5.62898	0.00415012	0.0781888	active	1	47984381	2	0	0	0
rs13011264	rs10930297	A	2.63835	5.62869	0.00416559	0.0783983	active	2	149980380	0	0	1	0
rs10495963	rs12994278	G	2.63482	5.62789	0.00420907	0.0791341	active	2	49469544	1	0	0	0
rs61901866	rs10501797	G	2.63369	5.62763	0.00422309	0.0792643	active	11	92527970	0	0	4	0
rs62399042	rs4836470	A	2.63356	5.6276	0.00422479	0.0792643	active	5	129083284	0	0	1	1
rs1556562	rs4970710	C	2.63302	5.62748	0.00423153	0.0793082	active	1	92988717	0	0	1	1
rs1413536	rs2991720	A	2.627	5.62612	0.00430711	0.0805572	active	1	88429251	0	0	1	1
rs6505147	rs9890205	C	2.62187	5.62495	0.00437248	0.0816952	active	17	28382704	1	0	2	1
rs11012732	rs2807985	C	2.62057	5.62466	0.00438912	0.0819212	active	10	22230474	0	0	1	0
rs1934057	rs7537625	T	2.61998	5.62452	0.00439673	0.0819783	active	1	18985581	0	0	2	0
rs190958130	rs10457478	G	2.61762	5.62399	0.0044273	0.0824631	active	6	126704934	0	0	1	0
rs139834736	rs111797576	G	2.61665	5.62377	0.00443988	0.0826119	active	3	119025258	0	0	3	0
rs17019370	rs6537285	A	2.61356	5.62307	0.00448019	0.0832761	active	4	145310147	0	0	2	0
rs114489117	rs10055994	T	2.61205	5.62272	0.00450006	0.0835593	active	5	93488425	0	0	2	2
rs639016	rs673811	T	2.60969	5.62219	0.00453118	0.0840505	active	2	4549436	0	0	1	1
rs61901866	rs473596	C	2.60886	5.622	0.00454216	0.0841676	active	11	92390609	0	0	1	1
rs7188071	rs11864107	C	2.60735	5.62166	0.00456225	0.0844532	active	16	28885931	0	0	1	0
rs4721802	rs7801835	C	2.60404	5.62091	0.00460662	0.0851869	active	7	19619260	0	0	2	1
rs11012732	rs2666757	A	2.60292	5.62065	0.00462171	0.0853785	active	10	22245299	0	0	1	1
rs905124	rs35679428	C	2.60246	5.62055	0.00462787	0.0854047	active	3	190592836	0	0	1	0
rs62057153	rs62057118	G	2.59075	5.61789	0.0047884	0.0882769	active	17	43899727	4	1	2	2
rs4721802	rs7782309	G	2.58618	5.61686	0.00485224	0.0893626	active	7	19619103	0	0	2	1
rs2287283	rs1861771	A	2.58577	5.61676	0.00485811	0.0893793	active	2	65989175	0	0	3	2
rs13319705	rs971550	A	2.57896	5.61522	0.00495486	0.0910664	active	3	104724787	0	0	5	4
rs17019370	rs7375701	G	2.57814	5.61503	0.00496673	0.0911916	active	4	145260561	0	0	2	0
rs2262601	rs2470823	T	2.57483	5.61428	0.00501446	0.0919743	active	3	98711783	0	0	1	0
rs40084	rs1021005	G	2.57282	5.61383	0.00504364	0.0924155	active	5	60191460	1	0	2	2
rs9399245	rs7742292	T	2.57176	5.61359	0.00505909	0.0926045	active	6	138864489	0	0	2	0
rs552305	rs539967	C	2.56764	5.61265	0.00511967	0.0936182	active	3	177305797	0	0	2	1
rs12630663	rs6809622	T	2.56507	5.61207	0.00515775	0.0942191	active	3	28015104	0	0	1	0
rs6840242	rs231256	T	2.5626	5.61151	0.00519452	0.0947948	active	4	113363381	0	0	1	0
rs194369	rs177114	A	2.55809	5.61048	0.00526241	0.0959366	active	5	60506069	0	0	2	1
rs40084	rs7714396	A	2.5537	5.60949	0.00532924	0.0969739	active	5	60318503	1	0	2	2
rs13110077	rs76938694	C	2.55365	5.60948	0.00533007	0.0969739	active	4	121716026	1	0	0	0
rs6840242	rs7662311	T	2.55001	5.60865	0.00538596	0.0978921	active	4	113420584	0	0	1	0
rs4721802	rs7809851	C	2.54779	5.60815	0.00542031	0.0984172	active	7	19642274	0	0	1	1
rs4437022	rs6022771	T	2.54359	5.6072	0.00548597	0.0995091	active	20	52429777	0	0	2	1
rs7809950	rs2520261	G	2.54045	5.60648	0.00553549	0.100245	inactive	7	107173645	0	0	1	1
rs6551313	rs9875967	A	2.54031	5.60645	0.00553768	0.100245	inactive	3	88409474	0	0	1	0
rs2022130	rs527919	C	2.53452	5.60514	0.00563014	0.101817	inactive	11	30842942	0	0	2	0
rs7862092	rs7032412	C	2.53388	5.60499	0.00564044	0.101901	inactive	9	126682436	0	0	2	0
rs11789773	rs11143566	C	2.53051	5.60423	0.00569481	0.102768	inactive	9	75937746	0	0	1	0
rs27540	rs12188937	C	2.5302	5.60416	0.00569981	0.102768	inactive	5	92171562	0	0	1	1
rs6840242	rs62314718	A	2.52979	5.60406	0.00570655	0.102786	inactive	4	113417501	0	0	1	0
rs2118004	rs10222624	G	2.52826	5.60372	0.00573147	0.103132	inactive	3	104720126	0	0	4	0
rs2409691	rs2898257	A	2.52482	5.60294	0.00578787	0.103977	inactive	8	10935368	0	0	2	1
rs17019370	rs6537285	G	2.52469	5.60291	0.00578994	0.103977	inactive	4	145310147	0	0	2	0
rs17601140	rs28395235	T	2.52415	5.60279	0.0057989	0.104034	inactive	15	39063464	0	0	2	2
rs2022130	rs156399	G	2.52378	5.6027	0.00580499	0.10404	inactive	11	30955947	0	0	2	2
rs12764880	rs10901816	A	2.52208	5.60232	0.0058331	0.10444	inactive	10	126440395	2	1	2	1
rs7902527	rs12774341	T	2.52057	5.60197	0.00585819	0.104685	inactive	10	118773333	0	0	3	1
rs115877304	rs59544418	T	2.52056	5.60197	0.0058584	0.104685	inactive	5	92979564	0	0	3	2
rs114489117	rs7730993	G	2.51979	5.6018	0.00587118	0.104809	inactive	5	93109159	0	0	1	1
rs2074404	rs199520	A	2.51842	5.60148	0.00589421	0.105116	inactive	17	44853872	1	0	2	2
rs6022786	rs10432728	C	2.51769	5.60132	0.00590632	0.105228	inactive	20	52466100	0	0	4	3
rs7809950	rs62483619	T	2.51546	5.60081	0.00594388	0.105793	inactive	7	106796537	0	0	1	0
rs3862145	rs1371964	A	2.51213	5.60006	0.00600022	0.10669	inactive	15	39598016	0	0	2	1
rs6505147	rs2054847	A	2.51086	5.59977	0.0060218	0.106968	inactive	17	28532013	0	0	1	1
rs62057153	rs62055935	T	2.50859	5.59926	0.00606071	0.107554	inactive	17	43848750	5	1	3	2
rs17718831	rs62244884	A	2.50567	5.59859	0.00611097	0.108339	inactive	3	71583383	0	0	1	0
rs62057153	rs62055901	A	2.50413	5.59824	0.00613762	0.108705	inactive	17	43845041	5	1	3	2
rs139834736	rs79568964	C	2.50366	5.59814	0.00614587	0.108744	inactive	3	119056093	0	0	3	0
rs6505147	rs12150261	G	2.50191	5.59774	0.00617626	0.109174	inactive	17	28320473	1	0	3	1
rs78502100	rs9888722	C	2.50132	5.59761	0.00618649	0.109248	inactive	15	39744272	1	0	4	2
rs1223090	rs7925916	A	2.49946	5.59719	0.00621907	0.109716	inactive	11	31567000	0	0	2	1
rs7714191	rs11950815	G	2.49909	5.5971	0.00622558	0.109724	inactive	5	130955487	0	0	1	0
rs61901866	rs531005	G	2.49574	5.59634	0.00628477	0.110659	inactive	11	92431197	0	0	1	0
rs6551313	rs9865638	A	2.49323	5.59577	0.0063293	0.111334	inactive	3	88445233	0	0	1	0
rs17464221	rs1632282	A	2.48982	5.595	0.00639037	0.112299	inactive	2	188208012	0	0	1	1
rs11695609	rs10192867	A	2.48927	5.59487	0.00640026	0.112363	inactive	2	37244322	0	0	2	2
rs40115	rs4967862	G	2.48764	5.5945	0.0064296	0.112768	inactive	16	64951298	0	0	1	0
rs114489117	rs6898842	T	2.48451	5.59379	0.0064864	0.113654	inactive	5	93213221	0	0	2	1
rs2279829	rs16859408	C	2.48349	5.59356	0.00650507	0.11387	inactive	3	147107665	0	0	5	2
rs9401907	rs9375474	T	2.48243	5.59332	0.00652445	0.114019	inactive	6	127177019	0	0	1	0
rs3862145	rs3862145	T	2.48234	5.5933	0.0065262	0.114019	inactive	15	39604340	0	0	3	2
rs62057153	rs56043078	T	2.48138	5.59308	0.00654369	0.114214	inactive	17	43853235	5	0	3	2
rs40115	rs4967860	T	2.4792	5.59259	0.00658388	0.114779	inactive	16	64951183	0	0	1	0
rs11012732	rs806772	C	2.47893	5.59253	0.00658881	0.114779	inactive	10	22156961	0	0	1	0
rs6682671	rs2647166	A	2.47769	5.59225	0.00661177	0.115035	inactive	1	17342735	0	0	2	0
rs1344762	rs1344766	G	2.47745	5.59219	0.00661627	0.115035	inactive	2	237704004	0	0	1	0
rs639016	rs591265	A	2.4766	5.592	0.00663211	0.115085	inactive	2	4557059	0	0	2	1
rs17019370	rs7375355	C	2.47644	5.59196	0.00663494	0.115085	inactive	4	145254509	0	0	2	0
rs4721802	rs62448111	A	2.47626	5.59192	0.0066383	0.115085	inactive	7	19614512	0	0	1	1
rs4721802	rs2215634	G	2.47035	5.59058	0.0067491	0.116894	inactive	7	19624250	0	0	2	1
rs6693283	rs10798632	G	2.46971	5.59043	0.00676121	0.116977	inactive	1	178742442	0	0	1	0
rs12064109	rs10923759	A	2.4694	5.59037	0.00676691	0.116977	inactive	1	119692194	0	0	1	1
rs72761270	rs12110247	A	2.46296	5.58891	0.00688972	0.118986	inactive	5	66144113	1	1	2	1
rs17464221	rs10931284	C	2.45839	5.58787	0.00697806	0.120397	inactive	2	188211610	0	0	1	0
rs7141150	rs17255752	A	2.45722	5.5876	0.00700094	0.120676	inactive	14	59900115	0	0	2	1
rs2279829	rs16859408	T	2.45599	5.58732	0.00702493	0.120974	inactive	3	147107665	0	0	5	2
rs13021985	rs2042069	T	2.45362	5.58679	0.00707127	0.121655	inactive	2	162869670	0	0	1	0
rs13011264	rs378457	A	2.45041	5.58606	0.00713476	0.122592	inactive	2	150006927	0	0	2	2
rs61901866	rs579686	G	2.45018	5.58601	0.00713928	0.122592	inactive	11	92336112	0	0	2	0
rs2358483	rs12586554	C	2.44778	5.58546	0.00718707	0.123295	inactive	14	54773664	0	0	2	0
rs2118004	rs1818149	T	2.44431	5.58467	0.00725649	0.124367	inactive	3	104711110	0	0	5	2
rs1556562	rs6422514	C	2.44231	5.58422	0.0072968	0.12494	inactive	1	93032520	0	0	1	1
rs17464221	rs1706262	G	2.43995	5.58369	0.00734462	0.125639	inactive	2	188203848	0	0	2	1
rs17419290	rs6876335	T	2.43887	5.58344	0.00736663	0.125896	inactive	5	60091818	1	0	2	1
rs17019370	rs6836151	A	2.43739	5.5831	0.00739695	0.126177	inactive	4	145315785	0	0	2	1
rs62057153	rs117646503	T	2.43667	5.58294	0.0074117	0.126177	inactive	17	43893260	6	1	2	2
rs7203251	rs4843572	G	2.4364	5.58288	0.00741721	0.126177	inactive	16	87249066	4	2	0	0
rs4842266	rs111466951	G	2.43633	5.58286	0.00741847	0.126177	inactive	12	79891399	0	0	1	0
rs1628768	rs7900966	C	2.43606	5.5828	0.00742419	0.126177	inactive	10	105124741	0	0	1	1
rs2358483	rs72682575	G	2.43601	5.58279	0.00742507	0.126177	inactive	14	54636112	0	0	2	2
rs61901866	rs498007	A	2.43554	5.58269	0.00743474	0.126223	inactive	11	92419157	0	0	2	0
rs7714191	rs78623258	A	2.43438	5.58242	0.00745874	0.126511	inactive	5	130628103	0	0	1	0
rs62057153	rs62065404	T	2.43152	5.58177	0.00751781	0.127273	inactive	17	43551613	4	0	2	1
rs2336714	rs11175783	C	2.43088	5.58163	0.00753109	0.127379	inactive	12	65881702	0	0	2	1
rs2074404	rs199449	A	2.42966	5.58135	0.00755654	0.127689	inactive	17	44808902	2	0	2	2
rs1014444	rs4140685	T	2.42729	5.58081	0.00760605	0.128327	inactive	2	162852079	0	0	2	1
rs61508189	rs4368473	T	2.42717	5.58079	0.00760851	0.128327	inactive	3	146992169	0	0	1	0
rs73215353	rs28419522	A	2.42332	5.57991	0.00768972	0.129457	inactive	7	120733625	1	0	0	0
rs4842266	rs12227374	A	2.42331	5.57991	0.00768987	0.129457	inactive	12	79970406	0	0	1	0
rs2074404	rs199439	G	2.42093	5.57937	0.00774053	0.130188	inactive	17	44793503	6	1	3	2
rs10495963	rs1469360	T	2.41996	5.57915	0.00776114	0.130413	inactive	2	49489333	1	0	0	0
rs7714191	rs4705926	T	2.41955	5.57906	0.00776988	0.130438	inactive	5	131561758	0	0	1	0
rs61508189	rs34084943	C	2.41786	5.57867	0.00780597	0.130922	inactive	3	146993523	0	0	1	0
rs12958970	rs7241648	T	2.41714	5.57851	0.00782145	0.13106	inactive	18	22239440	1	1	0	0
rs7714191	rs7721882	G	2.41564	5.57817	0.00785376	0.131479	inactive	5	131418948	0	0	2	1
rs61901866	rs504490	G	2.41517	5.57806	0.00786403	0.131529	inactive	11	92414495	0	0	1	0
rs62057153	rs34018943	A	2.41291	5.57755	0.00791292	0.132078	inactive	17	43508303	3	0	2	1
rs1257415	rs2614457	G	2.41264	5.57749	0.00791881	0.132078	inactive	14	99686533	0	0	1	0
rs2409691	rs11250098	A	2.41043	5.57699	0.00796685	0.132756	inactive	8	10818607	0	0	2	1
rs62399042	rs112353568	G	2.40765	5.57636	0.00802771	0.133647	inactive	5	128881161	0	0	3	1
rs4721802	rs10273311	T	2.40674	5.57615	0.00804777	0.133857	inactive	7	19623068	0	0	2	1
rs7874287	rs1007890	A	2.4037	5.57546	0.00811502	0.134852	inactive	9	101651476	0	0	1	0
rs7123402	rs321362	C	2.40157	5.57498	0.00816235	0.135513	inactive	11	110996478	0	0	1	0
rs62399042	rs1363148	G	2.39891	5.57437	0.008222	0.136378	inactive	5	128882914	1	0	2	1
rs4842266	rs17229939	T	2.3906	5.57249	0.00841036	0.139374	inactive	12	79933335	0	0	1	0
rs11695609	rs3845778	T	2.39019	5.5724	0.00841987	0.139403	inactive	2	37133127	1	0	3	2
rs61901866	rs547535	G	2.3857	5.57138	0.00852338	0.140988	inactive	11	92330598	0	0	2	0
rs114489117	rs10064368	A	2.3849	5.5712	0.0085418	0.141087	inactive	5	93266396	0	0	2	0
rs62399042	rs32819	G	2.38476	5.57117	0.00854505	0.141087	inactive	5	129054770	0	0	1	0
rs6738528	rs12997235	C	2.38304	5.57077	0.00858524	0.141621	inactive	2	27229079	2	0	0	0
rs7559976	rs6544089	C	2.38175	5.57048	0.00861536	0.141858	inactive	2	37758745	0	0	1	1
rs7188071	rs8046271	C	2.38074	5.57025	0.00863904	0.142119	inactive	16	28541394	0	0	1	0
rs27540	rs26719	C	2.37837	5.56972	0.00869459	0.142902	inactive	5	92136381	0	0	1	0
rs17464221	rs2030976	T	2.37712	5.56943	0.00872412	0.143257	inactive	2	188243940	0	0	2	1
rs3862145	rs11629938	A	2.37575	5.56912	0.00875657	0.143659	inactive	15	39626935	2	1	5	5
rs114489117	rs67914792	G	2.37541	5.56904	0.00876471	0.143662	inactive	5	93036584	0	0	2	1
rs2074404	rs199528	C	2.3746	5.56886	0.00878394	0.143846	inactive	17	44843136	6	0	3	2
rs12064109	rs3936018	T	2.37387	5.5687	0.00880132	0.144	inactive	1	119682370	0	0	1	1
rs552305	rs2863017	A	2.37188	5.56824	0.00884882	0.144646	inactive	3	177302033	2	0	2	0
rs4273712	rs1101558	G	2.3709	5.56802	0.00887241	0.1449	inactive	6	127047607	1	0	7	2
rs11171739	rs61938963	T	2.37042	5.56791	0.00888389	0.144956	inactive	12	56446804	0	0	1	0
rs7731360	rs4869218	G	2.36964	5.56773	0.00890276	0.145133	inactive	5	94055301	0	0	1	0
rs12064109	rs12085616	C	2.36617	5.56695	0.00898655	0.146366	inactive	1	119689148	0	0	1	1
rs17718831	rs6773658	T	2.36544	5.56678	0.00900428	0.146523	inactive	3	71612149	0	0	1	0
rs11012732	rs6650130	T	2.36331	5.5663	0.00905615	0.147234	inactive	10	22280664	0	0	1	0
rs2409691	rs17723229	A	2.35882	5.56528	0.00916658	0.148895	inactive	8	10930069	0	0	2	1
rs7824177	rs6990312	G	2.35782	5.56505	0.00919134	0.149163	inactive	8	110602317	1	0	0	0
rs9401907	rs9372847	T	2.35681	5.56482	0.00921635	0.149434	inactive	6	127169422	0	0	1	0
rs552305	rs552757	G	2.3536	5.5641	0.00929633	0.150596	inactive	3	177309024	0	0	1	1
rs11012732	rs11012794	G	2.35108	5.56353	0.00935945	0.151482	inactive	10	22105035	0	0	1	0
rs62057153	rs3885075	A	2.35013	5.56331	0.00938349	0.151735	inactive	17	43902799	4	1	2	2
rs40115	rs463714	G	2.34922	5.5631	0.00940637	0.151969	inactive	16	64964408	0	0	1	0
rs4492207	rs144251392	A	2.3468	5.56255	0.00946777	0.152823	inactive	6	126027833	0	0	1	1
rs13319705	rs79003825	A	2.34617	5.56241	0.00948367	0.152943	inactive	3	104676223	0	0	5	3
rs13011264	rs7562546	A	2.33709	5.56035	0.00971738	0.156572	inactive	2	150002824	0	0	2	2
rs1934057	rs742070	C	2.33453	5.55977	0.0097839	0.157485	inactive	1	18980399	0	0	2	0
rs62057153	rs62064600	A	2.33424	5.55971	0.00979148	0.157485	inactive	17	43480701	3	0	2	1
rs4721802	rs56143934	A	2.33363	5.55957	0.00980766	0.157604	inactive	7	19647798	0	0	1	0
rs630934	rs1768234	G	2.33285	5.55939	0.00982801	0.157791	inactive	3	39501312	1	0	0	0
rs6738528	rs2289360	C	2.33178	5.55915	0.00985607	0.1581	inactive	2	27302165	2	0	0	0
rs4721802	rs10807794	T	2.33088	5.55894	0.00987979	0.15834	inactive	7	19611753	0	0	2	1
rs6554054	rs77778454	A	2.32636	5.55792	0.00999957	0.159975	inactive	4	53714625	0	0	2	0
rs34464850	rs2862122	T	2.32568	5.55776	0.0100178	0.160125	inactive	3	141742352	0	0	1	1
rs6505147	rs28576874	T	2.318	5.55602	0.0102247	0.163288	inactive	17	28438270	1	0	2	1
rs2022130	rs1232046	A	2.31642	5.55566	0.0102678	0.163816	inactive	11	30811529	0	0	2	2
rs7188071	rs11641216	A	2.31612	5.55559	0.0102759	0.163816	inactive	16	28893532	0	0	1	0
rs6505147	rs9906340	G	2.31179	5.55461	0.0103948	0.165563	inactive	17	28398977	1	0	2	1
rs62057153	rs71373560	T	2.30767	5.55368	0.0105089	0.167233	inactive	17	43493504	3	0	2	1
rs11695609	rs2252032	T	2.30354	5.55274	0.0106241	0.168918	inactive	2	37099339	0	0	3	2
rs630934	rs1768234	A	2.30124	5.55222	0.0106891	0.169801	inactive	3	39501312	1	0	0	0
rs17419290	rs10077663	A	2.29982	5.5519	0.0107291	0.170287	inactive	5	60103492	1	0	2	1
rs10940512	rs10471991	T	2.29558	5.55094	0.01085	0.172047	inactive	5	56085632	0	0	2	1
rs1556562	rs145341911	C	2.29526	5.55086	0.0108591	0.172047	inactive	1	93014343	0	0	1	1
rs10278627	rs6963000	A	2.29486	5.55077	0.0108705	0.172077	inactive	7	96239072	0	0	1	1
rs6554054	rs11939448	G	2.29368	5.5505	0.0109046	0.172464	inactive	4	53709479	0	0	1	0
rs10495963	rs13015519	C	2.28851	5.54933	0.0110541	0.174675	inactive	2	49472414	1	0	0	0
rs1628768	rs12268583	T	2.28665	5.54891	0.0111081	0.175376	inactive	10	105079162	0	0	1	1
rs61901866	rs500518	C	2.2859	5.54874	0.01113	0.175568	inactive	11	92347236	0	0	2	0
rs10431624	rs12436432	T	2.28116	5.54766	0.0112696	0.177459	inactive	14	54317408	0	0	2	1
rs7123402	rs73003514	T	2.28043	5.5475	0.011291	0.177511	inactive	11	111031329	0	0	1	0
rs7601767	rs62141260	T	2.28038	5.54749	0.0112926	0.177511	inactive	2	48182677	0	0	1	0
rs4273712	rs1313697	G	2.27786	5.54692	0.0113674	0.178532	inactive	6	127052479	1	0	8	2
rs11695609	rs2706809	G	2.27529	5.54633	0.0114444	0.179584	inactive	2	37277241	0	0	2	0
rs552305	rs546190	G	2.27349	5.54593	0.0114982	0.180272	inactive	3	177276418	0	0	1	0
rs73313052	rs2053299	T	2.27093	5.54534	0.0115757	0.181236	inactive	14	59630683	0	0	2	0
rs61901866	rs526330	T	2.27079	5.54531	0.0115798	0.181236	inactive	11	92344802	0	0	2	0
rs7809950	rs79902674	A	2.26853	5.5448	0.0116484	0.182152	inactive	7	106866498	0	0	1	0
rs11033898	rs10768240	C	2.266	5.54422	0.0117258	0.183203	inactive	11	37002821	0	0	1	1
rs1223090	rs7119864	T	2.26153	5.54321	0.0118633	0.185191	inactive	11	31770043	0	0	2	1
rs17019370	rs7683975	A	2.26072	5.54303	0.0118882	0.185419	inactive	4	145279701	0	0	2	1
rs17019370	rs4256190	G	2.25881	5.54259	0.0119477	0.186186	inactive	4	145236426	0	0	2	0
rs4841029	rs11775888	C	2.2578	5.54236	0.0119792	0.186515	inactive	8	8605698	0	0	1	0
rs12118339	rs12057975	T	2.25728	5.54225	0.0119954	0.186606	inactive	1	47949504	2	1	0	0
rs4842266	rs11114143	G	2.25659	5.54209	0.0120168	0.186778	inactive	12	79906664	0	0	1	0
rs11012732	rs2998360	C	2.25612	5.54198	0.0120315	0.186845	inactive	10	22246114	0	0	1	0
rs2118004	rs16850762	T	2.25579	5.54191	0.0120418	0.186845	inactive	3	104733601	0	0	4	1
rs7303526	rs10842955	G	2.25246	5.54115	0.0121466	0.188309	inactive	12	27782860	0	0	2	0
rs73313052	rs2053300	T	2.25206	5.54106	0.0121594	0.188345	inactive	14	59629611	0	0	2	0
rs6671321	rs12058942	C	2.2498	5.54055	0.0122308	0.189029	inactive	1	247527273	1	0	0	0
rs62057153	rs12185235	T	2.24935	5.54045	0.012245	0.189029	inactive	17	43923703	4	1	3	2
rs13110077	rs1849078	G	2.24919	5.54041	0.01225	0.189029	inactive	4	121764356	1	0	0	0
rs40115	rs35153	A	2.24902	5.54037	0.0122555	0.189029	inactive	16	64978158	0	0	1	0
rs7809950	rs62482503	A	2.24901	5.54037	0.012256	0.189029	inactive	7	106987988	0	0	1	0
rs6738528	rs7584145	C	2.24867	5.54029	0.0122669	0.189036	inactive	2	27267248	2	0	0	0
rs6505147	rs1128156	G	2.24794	5.54013	0.0122901	0.189231	inactive	17	28513176	1	0	2	1
rs4147321	rs1113172	A	2.24754	5.54004	0.0123029	0.189267	inactive	5	81880553	0	0	1	0
rs13319705	rs10222610	A	2.24667	5.53984	0.0123306	0.189532	inactive	3	104719661	0	0	5	4
rs114489117	rs17314797	A	2.2457	5.53962	0.0123616	0.189847	inactive	5	93234845	0	0	2	1
rs910697	rs12046466	T	2.24506	5.53948	0.0123821	0.19	inactive	1	113208039	1	0	2	2
rs61901866	rs1674082	T	2.24183	5.53874	0.0124863	0.191435	inactive	11	92367371	0	0	5	2
rs62057153	rs242948	G	2.24057	5.53846	0.0125271	0.191793	inactive	17	43913544	0	0	2	1
rs6738528	rs35456427	C	2.24045	5.53843	0.0125309	0.191793	inactive	2	27233467	2	0	0	0
rs61901866	rs565103	A	2.23962	5.53824	0.0125577	0.19204	inactive	11	92427948	0	0	1	0
rs2276133	rs3814707	G	2.23864	5.53802	0.0125897	0.192367	inactive	11	65560785	0	0	1	0
rs4721802	rs62446652	C	2.23708	5.53766	0.0126406	0.192981	inactive	7	19549163	0	0	1	1
rs905124	rs1393061	C	2.23486	5.53716	0.0127132	0.193925	inactive	3	190607235	0	0	1	0
rs17419290	rs10077663	G	2.23312	5.53677	0.0127704	0.194497	inactive	5	60103492	1	0	2	1
rs1556562	rs2031494	T	2.23302	5.53674	0.0127739	0.194497	inactive	1	92965969	0	0	1	0
rs7809950	rs2894466	G	2.23274	5.53668	0.0127831	0.194497	inactive	7	107242909	0	0	1	1
rs11012732	rs66934412	A	2.23121	5.53633	0.0128336	0.195101	inactive	10	21774601	0	0	1	0
rs1413536	rs1413526	T	2.22978	5.53601	0.012881	0.195657	inactive	1	88429918	0	0	1	1
rs630934	rs3914283	T	2.22606	5.53517	0.013005	0.197192	inactive	3	39491284	1	1	0	0
rs62057153	rs62054805	G	2.22602	5.53516	0.0130065	0.197192	inactive	17	43915054	4	1	3	2
rs6505147	rs8071576	G	2.22577	5.5351	0.0130149	0.197192	inactive	17	28188554	0	0	2	1
rs3862145	rs8038768	G	2.22219	5.53429	0.0131351	0.198588	inactive	15	39585865	1	1	2	1
rs17464221	rs17367055	A	2.22209	5.53426	0.0131386	0.198588	inactive	2	188278822	0	0	2	1
rs11012732	rs12770228	G	2.22194	5.53423	0.0131438	0.198588	inactive	10	21783634	0	0	2	1
rs115877304	rs2279473	A	2.22153	5.53414	0.0131576	0.198588	inactive	5	92932305	1	0	2	2
rs62057153	rs242947	A	2.2214	5.53411	0.0131621	0.198588	inactive	17	43917136	0	0	2	1
rs1556562	rs4247165	G	2.22097	5.53401	0.0131766	0.19864	inactive	1	92832179	0	0	1	0
rs11695609	rs62133068	T	2.2176	5.53325	0.0132912	0.200201	inactive	2	37185131	0	0	2	1
rs17419290	rs159543	A	2.21546	5.53276	0.0133643	0.200965	inactive	5	60486515	0	0	2	1
rs6682671	rs9435662	G	2.21038	5.53161	0.0135394	0.203342	inactive	1	17314942	0	0	3	0
rs10278627	rs12539556	G	2.21022	5.53157	0.0135449	0.203342	inactive	7	96189193	0	0	1	1
rs13011264	rs417977	C	2.20971	5.53146	0.0135628	0.203441	inactive	2	150004269	0	0	2	2
rs6840242	rs11930555	T	2.20723	5.53089	0.013649	0.204565	inactive	4	113354921	0	0	1	1
rs17464221	rs13013355	A	2.2055	5.5305	0.0137094	0.2053	inactive	2	188177314	0	0	2	0
rs34464850	rs13081914	T	2.20469	5.53032	0.0137378	0.20545	inactive	3	141674923	0	0	1	1
rs17419290	rs34611	A	2.20415	5.5302	0.0137568	0.20545	inactive	5	60479324	0	0	2	1
rs17718831	rs11719972	T	2.204	5.53016	0.0137623	0.20545	inactive	3	71594837	0	0	1	0
rs68175985	rs10411958	C	2.20392	5.53014	0.013765	0.20545	inactive	19	13113641	0	0	3	1
rs7203251	rs35408318	A	2.20325	5.52999	0.0137887	0.205633	inactive	16	87244657	4	2	1	0
rs3862145	rs60312268	T	2.20188	5.52968	0.013837	0.206183	inactive	15	39611081	0	0	1	0
rs13726	rs9895423	T	2.20143	5.52958	0.0138529	0.206249	inactive	17	42285740	0	0	1	0
rs7714191	rs35696821	C	2.20071	5.52941	0.0138783	0.206456	inactive	5	131508017	0	0	1	0
rs4841029	rs73198271	A	2.20025	5.52931	0.0138945	0.206528	inactive	8	8606807	0	0	1	0
rs114489117	rs12374470	G	2.19889	5.529	0.0139429	0.207076	inactive	5	93481046	0	0	2	2
rs12118339	rs1024108	A	2.19799	5.5288	0.0139751	0.207383	inactive	1	47990749	2	0	0	0
rs6505147	rs3115093	G	2.19452	5.52801	0.0140992	0.209053	inactive	17	28039755	0	0	2	1
rs2262601	rs2449029	A	2.19302	5.52767	0.014153	0.209678	inactive	3	98721646	0	0	1	0
rs639016	rs13012375	G	2.19169	5.52737	0.0142008	0.210044	inactive	2	4561186	0	0	2	1
rs11012732	rs4747438	T	2.1916	5.52735	0.0142041	0.210044	inactive	10	22124263	0	0	1	0
rs10237366	rs12700000	T	2.19105	5.52722	0.0142242	0.210044	inactive	7	18904337	0	0	3	2
rs7731360	rs6862592	C	2.19104	5.52722	0.0142243	0.210044	inactive	5	93909599	0	0	1	0
rs2022130	rs605083	C	2.19026	5.52704	0.0142529	0.210294	inactive	11	30853147	0	0	2	2
rs10237366	rs10230371	T	2.18917	5.5268	0.0142923	0.210703	inactive	7	18894897	0	0	4	0
rs7123402	rs502584	T	2.18683	5.52627	0.0143773	0.21177	inactive	11	111013344	0	0	1	0
rs194369	rs34631	T	2.18647	5.52618	0.0143907	0.21177	inactive	5	60526326	0	0	1	1
rs6554054	rs74862662	A	2.1862	5.52612	0.0144006	0.21177	inactive	4	53698750	0	0	2	0
rs6505147	rs79999613	A	2.1859	5.52605	0.0144116	0.21177	inactive	17	28278549	0	0	1	1
rs6551313	rs28875558	G	2.18367	5.52555	0.0144931	0.212774	inactive	3	88384954	0	0	1	0
rs17464221	rs1728672	G	2.18339	5.52549	0.0145036	0.212774	inactive	2	188156425	0	0	2	1
rs6505147	rs3115085	C	2.18271	5.52533	0.0145285	0.212966	inactive	17	28023226	0	0	1	0
rs11161942	rs4655841	G	2.17743	5.52413	0.0147243	0.215661	inactive	1	87632354	0	0	1	0
rs2358483	rs1997895	A	2.17566	5.52373	0.0147902	0.216423	inactive	14	54761221	0	0	2	1
rs10940512	rs10055224	C	2.17539	5.52367	0.0148003	0.216423	inactive	5	56081201	0	0	2	1
rs17464221	rs840572	T	2.17466	5.5235	0.0148279	0.216651	inactive	2	188171253	0	0	2	0
rs62057153	rs62064645	A	2.17367	5.52328	0.0148648	0.217014	inactive	17	43500477	3	0	2	1
rs57063427	rs112684944	A	2.17131	5.52275	0.0149539	0.217963	inactive	5	124252604	0	0	1	0
rs7902527	rs7901788	T	2.17131	5.52274	0.014954	0.217963	inactive	10	118763586	0	0	3	1
rs34464850	rs6795301	G	2.17041	5.52254	0.0149877	0.218279	inactive	3	141754558	0	0	1	1
rs3862145	rs117159976	T	2.1673	5.52184	0.0151061	0.219824	inactive	15	39580985	0	0	1	1
rs4721802	rs2109875	G	2.16647	5.52165	0.0151376	0.220106	inactive	7	19622868	0	0	2	1
rs1125867	rs6510155	G	2.15767	5.51965	0.0154766	0.224853	inactive	19	30857196	0	0	1	0
rs40115	rs436231	T	2.15423	5.51887	0.0156109	0.226613	inactive	16	64962534	0	0	1	0
rs17019370	rs6841006	G	2.15393	5.5188	0.0156229	0.226613	inactive	4	145228728	0	0	2	0
rs4842266	rs11114155	A	2.15284	5.51856	0.0156656	0.227051	inactive	12	79916448	0	0	1	0
rs7123402	rs539009	G	2.15006	5.51793	0.0157752	0.228455	inactive	11	111008418	0	0	1	0
rs11012732	rs2666773	T	2.14899	5.51768	0.0158176	0.228885	inactive	10	22123768	0	0	1	0
rs61901866	rs512182	A	2.14808	5.51748	0.0158536	0.229222	inactive	11	92385887	0	0	2	0
rs3770776	rs4670637	G	2.14699	5.51723	0.0158971	0.229668	inactive	2	37164857	0	0	1	1
rs30641	rs30706	G	2.14587	5.51697	0.0159417	0.230127	inactive	5	128962331	1	0	2	0
rs1326892	rs10817109	G	2.144	5.51655	0.0160166	0.231023	inactive	9	113672313	4	2	0	0
rs2336714	rs6581635	T	2.14258	5.51623	0.0160734	0.231657	inactive	12	65846231	0	0	1	1
rs3862145	rs1157997	T	2.1414	5.51596	0.0161209	0.232157	inactive	15	39575166	1	1	1	1
rs62057153	rs78587102	G	2.13518	5.51455	0.016373	0.235591	inactive	17	43897246	4	1	2	2
rs221326	rs221326	T	2.1347	5.51444	0.0163928	0.235591	inactive	14	59069053	2	2	4	3
rs6840242	rs13106629	T	2.13456	5.51441	0.0163986	0.235591	inactive	4	113459416	0	0	1	0
rs905124	rs35055419	C	2.1336	5.51419	0.0164377	0.235965	inactive	3	190663557	0	0	1	1
rs114489117	rs7715555	A	2.13025	5.51343	0.0165757	0.237756	inactive	5	93136661	0	0	1	1
rs2279829	rs2279832	C	2.12934	5.51322	0.0166132	0.238104	inactive	3	147101640	1	0	2	2
rs30641	rs62399019	T	2.127	5.51269	0.01671	0.239302	inactive	5	128942769	1	0	2	1
rs7902527	rs6585422	T	2.12571	5.5124	0.0167637	0.239881	inactive	10	118695141	0	0	3	1
rs30641	rs3979146	A	2.12484	5.5122	0.0168001	0.240211	inactive	5	128947721	0	0	1	0
rs4492207	rs926854	A	2.12428	5.51208	0.0168235	0.240355	inactive	6	126021780	0	0	1	0
rs6840242	rs4834285	A	2.12306	5.5118	0.0168742	0.240888	inactive	4	113410382	0	0	1	0
rs10940512	rs9292125	C	2.12157	5.51146	0.0169369	0.241592	inactive	5	56107200	0	0	1	0
rs6738528	rs7579579	T	2.12022	5.51116	0.0169937	0.24221	inactive	2	27151842	2	2	0	0
rs34464850	rs6440054	T	2.11728	5.51049	0.0171181	0.243791	inactive	3	141678347	0	0	1	1
rs62057153	rs11079723	C	2.11675	5.51037	0.0171407	0.243919	inactive	17	43841729	4	1	3	1
rs62057153	rs62055932	G	2.11633	5.51027	0.0171585	0.243981	inactive	17	43848412	5	1	3	2
rs17464221	rs3771061	A	2.11438	5.50983	0.0172416	0.244969	inactive	2	188332190	0	0	2	1
rs905124	rs34086510	G	2.11303	5.50952	0.0172991	0.245581	inactive	3	190668132	0	0	1	1
rs2022130	rs4067985	G	2.11273	5.50946	0.0173119	0.245581	inactive	11	30948980	0	0	2	0
rs10940512	rs3309	A	2.11045	5.50894	0.0174096	0.246773	inactive	5	56092779	0	0	2	1
rs62057153	rs62055937	G	2.10989	5.50881	0.0174341	0.246925	inactive	17	43848968	5	1	3	2
rs2409691	rs11997616	A	2.10919	5.50865	0.0174642	0.247159	inactive	8	10889075	0	0	2	1
rs2202895	rs8064626	G	2.10864	5.50853	0.0174879	0.247299	inactive	17	46567851	0	0	1	0
rs11161942	rs12087707	A	2.1082	5.50843	0.0175068	0.247372	inactive	1	87629035	0	0	1	1
rs10431624	rs12436432	C	2.10773	5.50832	0.0175272	0.247468	inactive	14	54317408	0	0	2	1
rs194369	rs256377	A	2.10599	5.50793	0.0176027	0.248338	inactive	5	60506274	1	0	2	1
rs2262601	rs2119188	T	2.10393	5.50746	0.0176922	0.249405	inactive	3	98602782	0	0	1	0
rs1159974	rs9385384	T	2.10335	5.50733	0.0177176	0.249548	inactive	6	126120830	0	0	1	0
rs7203251	rs4843555	C	2.10307	5.50726	0.01773	0.249548	inactive	16	87231160	4	3	2	0
rs62057153	rs62055937	T	2.10246	5.50713	0.0177565	0.249726	inactive	17	43848968	5	1	3	2
rs7862092	rs670961	T	2.10101	5.5068	0.01782	0.250425	inactive	9	126637361	0	0	2	0
rs4721802	rs10261832	G	2.10049	5.50668	0.0178429	0.250456	inactive	7	19647090	1	0	1	1
rs13011264	rs446453	C	2.10033	5.50664	0.01785	0.250456	inactive	2	150002957	0	0	2	2
rs6840242	rs34916940	C	2.0998	5.50652	0.0178733	0.250587	inactive	4	113421609	0	0	1	0
rs11695609	rs4606899	A	2.09947	5.50645	0.0178879	0.250597	inactive	2	37222176	0	0	2	1
rs61901866	rs3847526	A	2.09906	5.50636	0.0179057	0.250651	inactive	11	92499681	0	0	5	1
rs10878349	rs7138102	G	2.09797	5.50611	0.017954	0.251133	inactive	12	66353891	0	0	1	1
rs13011264	rs417977	G	2.09608	5.50568	0.0180374	0.251998	inactive	2	150004269	0	0	2	2
rs3862145	rs7181250	T	2.09594	5.50565	0.0180438	0.251998	inactive	15	39622593	0	0	3	1
rs190958130	rs1844594	A	2.09306	5.505	0.0181717	0.253588	inactive	6	126788107	2	0	6	3
rs62057153	rs12950965	G	2.0923	5.50482	0.0182057	0.253867	inactive	17	43551151	3	0	1	1
rs2118004	rs12492893	G	2.09181	5.50471	0.0182276	0.253975	inactive	3	104667061	0	0	3	1
rs17464221	rs3771078	A	2.08856	5.50397	0.0183736	0.255811	inactive	2	188270337	0	0	2	1
rs4841029	rs2136505	G	2.08442	5.50303	0.018561	0.258222	inactive	8	8590088	0	0	1	1
rs2118004	rs9288797	G	2.08308	5.50273	0.0186222	0.258767	inactive	3	104745255	0	0	4	0
rs62057153	rs113871181	G	2.08262	5.50263	0.0186428	0.258767	inactive	17	43852733	5	1	3	2
rs2022130	rs3741025	C	2.08245	5.50259	0.0186509	0.258767	inactive	11	30851976	0	0	2	0
rs7203251	rs62056162	G	2.0823	5.50255	0.0186577	0.258767	inactive	16	87254649	4	2	1	0
rs13110077	rs3804173	A	2.081	5.50226	0.0187171	0.259233	inactive	4	121719923	1	0	0	0
rs4721802	rs13437937	C	2.08064	5.50218	0.0187334	0.259233	inactive	7	19618574	0	0	2	1
rs11692435	rs77817202	C	2.08041	5.50213	0.018744	0.259233	inactive	2	98534734	1	1	0	0
rs40115	rs35146	T	2.08031	5.5021	0.0187487	0.259233	inactive	16	64983881	0	0	2	1
rs2336714	rs7974027	G	2.07928	5.50187	0.0187959	0.259686	inactive	12	65877187	0	0	2	1
rs7184835	rs3104778	G	2.07798	5.50157	0.0188555	0.260165	inactive	16	52633652	0	0	1	0
rs13011264	rs6730642	G	2.0779	5.50156	0.0188595	0.260165	inactive	2	149991198	0	0	2	2
rs40084	rs7723901	T	2.07714	5.50138	0.0188941	0.260444	inactive	5	60272990	1	1	3	2
rs57063427	rs17514388	A	2.07677	5.5013	0.0189114	0.260484	inactive	5	124224278	0	0	1	0
rs6554054	rs76514671	A	2.07472	5.50084	0.0190061	0.261516	inactive	4	53705577	0	0	2	0
rs2999158	rs2999158	C	2.07452	5.50079	0.0190154	0.261516	inactive	1	113239478	0	0	2	2
rs7203251	rs12921170	G	2.07221	5.50026	0.0191231	0.262781	inactive	16	87227397	4	3	1	0
rs10278627	rs12533119	G	2.07192	5.5002	0.0191365	0.262781	inactive	7	96187974	0	0	1	1
rs30641	rs25816	C	2.07112	5.50002	0.0191739	0.263093	inactive	5	128992436	1	0	2	1
rs7728751	rs309588	T	2.07012	5.49979	0.0192207	0.263536	inactive	5	82852578	1	0	2	2
rs4721802	rs10278898	A	2.06893	5.49952	0.0192761	0.264095	inactive	7	19621219	0	0	2	1
rs30641	rs25830	A	2.06727	5.49915	0.0193542	0.264964	inactive	5	128953034	1	0	2	0
rs10495963	rs13016994	T	2.06543	5.49873	0.0194411	0.265639	inactive	2	49396564	1	0	0	0
rs7188071	rs4788101	T	2.06533	5.4987	0.0194458	0.265639	inactive	16	28867804	0	0	1	0
rs190958130	rs6919397	G	2.06529	5.4987	0.0194478	0.265639	inactive	6	126659043	2	0	5	3
rs194369	rs12516321	A	2.06259	5.49808	0.019576	0.267188	inactive	5	60549110	0	0	1	1
rs114489117	rs10061099	G	2.06093	5.49771	0.0196548	0.267916	inactive	5	93396715	0	0	2	1
rs62057153	rs12942666	G	2.06084	5.49769	0.019659	0.267916	inactive	17	43499839	3	0	2	1
rs62057153	rs55943825	C	2.06008	5.49751	0.0196952	0.268206	inactive	17	43924776	4	1	3	2
rs6554054	rs73814883	G	2.05902	5.49727	0.0197463	0.268698	inactive	4	53728054	0	0	2	0
rs1628768	rs7905968	T	2.0578	5.497	0.0198045	0.269288	inactive	10	105135319	0	0	1	1
rs6505147	rs3115085	T	2.05181	5.49564	0.0200942	0.273021	inactive	17	28023226	0	0	1	0
rs61901866	rs7127057	A	2.05114	5.49549	0.0201267	0.273188	inactive	11	92487191	0	0	5	1
rs905124	rs6799249	G	2.05093	5.49544	0.0201368	0.273188	inactive	3	190613714	0	0	1	0
rs114489117	rs34068652	A	2.05051	5.49534	0.0201576	0.273264	inactive	5	93563319	0	0	2	2
rs6671321	rs6671321	T	2.04976	5.49517	0.0201937	0.273384	inactive	1	247527168	1	0	0	0
rs6738528	rs877274	C	2.0497	5.49516	0.0201968	0.273384	inactive	2	27140099	2	1	0	0
rs13011264	rs384231	C	2.04738	5.49463	0.0203104	0.274716	inactive	2	150003023	0	0	2	2
rs4721802	rs10252608	C	2.04095	5.49318	0.0206277	0.27859	inactive	7	19621365	0	0	2	1
rs62057153	rs8064870	T	2.04028	5.49302	0.0206611	0.278832	inactive	17	43926789	1	0	2	1
rs17179798	rs12582882	A	2.03933	5.49281	0.0207086	0.279108	inactive	12	5314003	0	0	2	1
rs114489117	rs12153021	A	2.03925	5.49279	0.0207125	0.279108	inactive	5	93073913	0	0	2	1
rs7809950	rs7790534	G	2.03827	5.49257	0.0207616	0.27956	inactive	7	107149552	0	0	1	1
rs1344762	rs4663669	C	2.03716	5.49231	0.0208169	0.280096	inactive	2	237711076	3	0	1	0
rs2074404	rs199508	C	2.03583	5.49201	0.0208837	0.280786	inactive	17	44858838	1	0	2	2
rs40115	rs466669	C	2.03358	5.4915	0.0209968	0.282096	inactive	16	64961653	0	0	1	0
rs313135	rs313135	C	2.03155	5.49104	0.0210998	0.283268	inactive	4	127537734	0	0	1	1
rs62057153	rs739644	C	2.02843	5.49033	0.0212582	0.285182	inactive	17	43895008	5	1	2	2
rs11012732	rs1243186	A	2.02657	5.48991	0.0213531	0.286156	inactive	10	21902760	0	0	1	0
rs1556562	rs10874656	T	2.02639	5.48987	0.0213625	0.286156	inactive	1	92947024	0	0	1	0
rs190958130	rs4559102	G	2.02214	5.48891	0.021581	0.288806	inactive	6	126773580	2	1	6	3
rs2118004	rs6769723	G	2.02192	5.48886	0.0215924	0.288806	inactive	3	104728781	0	0	4	0
rs1556562	rs2027061	T	2.02072	5.48858	0.0216545	0.289422	inactive	1	93001430	0	0	1	1
rs3862145	rs78388737	G	2.02001	5.48842	0.0216911	0.289696	inactive	15	39592002	0	0	1	1
rs61901866	rs510637	T	2.01912	5.48822	0.0217372	0.289888	inactive	11	92351385	0	0	2	0
rs10495963	rs12621511	C	2.01912	5.48822	0.0217375	0.289888	inactive	2	49472316	1	0	0	0
rs2336714	rs11175783	T	2.01814	5.488	0.0217883	0.290349	inactive	12	65881702	0	0	2	1
rs40115	rs35192	T	2.01767	5.48789	0.021813	0.290464	inactive	16	65029640	0	0	2	1
rs7141150	rs4898986	G	2.01582	5.48747	0.0219091	0.291529	inactive	14	59856554	0	0	2	2
rs40115	rs34699531	G	2.01441	5.48715	0.0219835	0.292302	inactive	16	64952383	0	0	1	0
rs4721802	rs17354370	G	2.01361	5.48697	0.0220253	0.292643	inactive	7	19599867	1	0	1	1
rs3862145	rs76235274	C	2.0131	5.48686	0.0220521	0.292646	inactive	15	39610675	0	0	1	1
rs2118004	rs79873095	G	2.01299	5.48683	0.022058	0.292646	inactive	3	104745777	0	0	4	0
rs68175985	rs56252104	C	2.01261	5.48675	0.0220778	0.292694	inactive	19	13123188	1	0	2	0
rs78502100	rs56869025	G	2.01011	5.48618	0.0222096	0.294224	inactive	15	39721536	0	0	4	2
rs10237366	rs12540774	A	2.00915	5.48596	0.0222605	0.294682	inactive	7	18873916	0	0	3	2
rs114489117	rs4869203	T	2.00864	5.48585	0.0222875	0.294823	inactive	5	93176417	0	0	2	1
rs10495963	rs10189252	G	2.00601	5.48525	0.0224278	0.296462	inactive	2	49487602	1	0	0	0
rs139834736	rs75357247	G	2.00483	5.48498	0.0224905	0.297072	inactive	3	118996359	0	0	4	2
rs3862145	rs183977342	T	2.00205	5.48435	0.0226399	0.298541	inactive	15	39578897	0	0	1	1
rs7714191	rs10040809	A	2.00181	5.48429	0.0226527	0.298541	inactive	5	131343017	0	0	1	1
rs7141150	rs4127823	T	2.00152	5.48423	0.0226679	0.298541	inactive	14	59856705	0	0	2	1
rs40115	rs12447201	C	2.00046	5.48399	0.022725	0.299075	inactive	16	65067443	0	0	2	0
rs40115	rs40510	G	1.99971	5.48382	0.022766	0.299382	inactive	16	64973122	0	0	1	0
rs30641	rs62399015	C	1.99935	5.48374	0.0227854	0.299382	inactive	5	128927987	1	0	2	1
rs4841029	rs11776513	T	1.99911	5.48368	0.0227982	0.299382	inactive	8	8609057	0	0	1	0
rs2118004	rs6796574	A	1.99844	5.48353	0.0228345	0.299519	inactive	3	104728944	0	0	4	0
rs7141150	rs2774052	A	1.9983	5.4835	0.0228419	0.299519	inactive	14	59900020	0	0	2	1
rs139834736	rs79294092	T	1.9979	5.48341	0.022864	0.299592	inactive	3	119015443	0	0	3	0
rs2074404	rs199515	G	1.99756	5.48333	0.0228821	0.29961	inactive	17	44856641	5	0	3	2
rs10940512	rs866223	A	1.99704	5.48321	0.0229103	0.299763	inactive	5	56125353	0	0	1	1
rs1556562	rs2151577	C	1.99428	5.48259	0.0230605	0.301509	inactive	1	93004219	0	0	1	1
rs62057153	rs12452273	C	1.99118	5.48188	0.0232306	0.303504	inactive	17	43552921	4	0	2	1
rs10237366	rs9648246	C	1.99052	5.48173	0.0232668	0.303504	inactive	7	18933411	0	0	3	2
rs13319705	rs6772884	A	1.99028	5.48168	0.0232803	0.303504	inactive	3	104722492	0	0	5	4
rs7809950	rs113204618	G	1.99027	5.48168	0.0232804	0.303504	inactive	7	107219375	0	0	1	0
rs4841029	rs4841020	G	1.98981	5.48157	0.0233062	0.30362	inactive	8	8601350	0	0	1	0
rs2279829	rs73004648	A	1.98799	5.48116	0.0234062	0.304703	inactive	3	147137674	1	0	3	2
rs905124	rs9846872	G	1.9876	5.48107	0.0234279	0.304765	inactive	3	190658326	0	0	1	0
rs2409691	rs11991716	T	1.98603	5.48072	0.0235148	0.305616	inactive	8	10948575	0	0	2	1
rs11171739	rs705696	A	1.98547	5.48059	0.0235463	0.305616	inactive	12	56480648	0	0	1	0
rs72761270	rs72761255	A	1.98546	5.48059	0.0235467	0.305616	inactive	5	66106910	1	1	2	1
rs17019370	rs749317	C	1.98509	5.4805	0.023567	0.305616	inactive	4	145372009	0	0	2	0
rs2336714	rs10506522	T	1.9849	5.48046	0.023578	0.305616	inactive	12	65886277	0	0	1	1
rs3862145	rs60456859	A	1.98284	5.47999	0.0236925	0.306661	inactive	15	39547526	0	0	2	1
rs6738528	rs4665364	T	1.98284	5.47999	0.0236927	0.306661	inactive	2	27182155	2	0	0	0
rs62057153	rs62054819	A	1.98146	5.47968	0.0237697	0.307322	inactive	17	43926149	4	1	3	2
rs10940512	rs10940512	G	1.98132	5.47965	0.0237779	0.307322	inactive	5	56082094	0	0	2	1
rs40115	rs461965	T	1.97998	5.47934	0.0238531	0.308074	inactive	16	64965104	0	0	1	0
rs4724413	rs7357339	A	1.97921	5.47917	0.0238961	0.308409	inactive	7	45605998	1	0	0	0
rs905124	rs6804931	T	1.97863	5.47904	0.0239288	0.30861	inactive	3	190671981	0	0	1	1
rs7188071	rs6565293	C	1.97735	5.47875	0.0240013	0.309	inactive	16	28933248	1	0	1	0
rs1556562	rs111434556	C	1.97692	5.47865	0.0240252	0.309	inactive	1	92870846	0	0	1	0
rs7714191	rs2069803	C	1.97673	5.47861	0.0240363	0.309	inactive	5	131400433	0	0	1	1
rs6505147	rs57411618	A	1.97661	5.47858	0.0240429	0.309	inactive	17	28273052	0	0	2	1
rs114489117	rs34854140	A	1.97658	5.47857	0.0240448	0.309	inactive	5	93538169	0	0	2	2
rs61901866	rs520121	A	1.97534	5.47829	0.0241147	0.309592	inactive	11	92355252	0	0	2	0
rs17464221	rs13418561	T	1.97465	5.47813	0.0241539	0.309592	inactive	2	188150214	0	0	1	1
rs9401907	rs4897189	A	1.97464	5.47813	0.0241546	0.309592	inactive	6	127088550	0	0	7	4
rs7715167	rs58262255	T	1.97455	5.47811	0.0241595	0.309592	inactive	5	170821899	0	0	1	0
rs11012732	rs1269454	G	1.97354	5.47788	0.0242169	0.310108	inactive	10	21937919	0	0	2	0
rs1628768	rs2271751	T	1.97245	5.47763	0.0242792	0.310685	inactive	10	105175131	0	0	1	1
rs139834736	rs72962562	A	1.97212	5.47756	0.0242982	0.310707	inactive	3	119058525	0	0	3	0
rs62057153	rs4616318	G	1.96983	5.47704	0.0244291	0.312159	inactive	17	43928810	1	0	2	1
rs61508189	rs34402204	G	1.96938	5.47694	0.0244548	0.312266	inactive	3	147008335	0	0	1	0
rs6505147	rs28492945	G	1.96787	5.4766	0.0245415	0.313151	inactive	17	28223982	0	0	2	1
rs2022130	rs11031242	A	1.96738	5.47649	0.0245695	0.313288	inactive	11	30938083	0	0	2	0
rs12064109	rs11484962	A	1.96591	5.47615	0.0246545	0.313952	inactive	1	119725186	0	0	1	1
rs114489117	rs10055340	C	1.96579	5.47612	0.0246613	0.313952	inactive	5	93317644	0	0	2	1
rs12764880	rs7099316	G	1.96557	5.47608	0.0246739	0.313952	inactive	10	126469005	1	1	2	1
rs2358483	rs10152027	C	1.96404	5.47573	0.0247626	0.314647	inactive	14	54663635	0	0	1	1
rs13110077	rs71600500	A	1.96403	5.47572	0.0247634	0.314647	inactive	4	121642838	1	0	0	0
rs7141150	rs1270990	T	1.96334	5.47557	0.0248034	0.314933	inactive	14	59895770	0	0	2	1
rs3862145	rs74824754	T	1.96168	5.47519	0.0248996	0.315824	inactive	15	39592183	0	0	1	1
rs13110077	rs75539458	G	1.96153	5.47516	0.0249086	0.315824	inactive	4	121758264	1	0	0	0
rs1822951	rs1816893	G	1.96053	5.47493	0.0249671	0.316079	inactive	8	8975038	0	0	1	0
rs13110077	rs1567551	G	1.96033	5.47488	0.0249789	0.316079	inactive	4	121736494	1	0	0	0
rs4915928	rs648965	A	1.96003	5.47482	0.0249964	0.316079	inactive	1	64249422	0	0	1	1
rs61901866	rs574894	A	1.95998	5.47481	0.0249989	0.316079	inactive	11	92391810	0	0	2	0
rs6505147	rs12600855	C	1.95932	5.47466	0.0250377	0.316348	inactive	17	28279591	1	0	2	1
rs910697	rs6691932	C	1.95838	5.47444	0.0250928	0.316823	inactive	1	113144263	1	0	2	2
rs1893430	rs1261093	C	1.95535	5.47376	0.0252707	0.318846	inactive	18	52920950	0	0	1	0
rs78502100	rs76769503	C	1.95382	5.47341	0.0253611	0.319677	inactive	15	39784454	0	0	4	2
rs190958130	rs12198009	G	1.95364	5.47337	0.0253721	0.319677	inactive	6	127175367	0	0	2	0
rs905124	rs1501604	A	1.95303	5.47323	0.0254081	0.319908	inactive	3	190667598	0	0	1	1
rs17419290	rs56284222	C	1.95238	5.47308	0.0254466	0.320169	inactive	5	60361550	1	1	2	2
rs13011264	rs112994464	A	1.95192	5.47298	0.0254739	0.32029	inactive	2	150010182	0	0	1	0
rs6551313	rs9830062	G	1.95141	5.47286	0.0255042	0.320446	inactive	3	88392476	0	0	1	0
rs34464850	rs907293	T	1.9511	5.47279	0.0255227	0.320456	inactive	3	141739569	0	0	1	1
rs114489117	rs10054790	G	1.95074	5.47271	0.0255442	0.320503	inactive	5	93272520	0	0	2	1
rs6505147	rs11080120	C	1.9492	5.47236	0.025636	0.321431	inactive	17	28507021	1	0	2	1
rs61901866	rs1792363	A	1.94877	5.47226	0.0256613	0.321524	inactive	11	92445462	0	0	6	1
rs4823877	rs710120	G	1.9482	5.47213	0.0256954	0.321728	inactive	22	47198999	1	0	0	0
rs30641	rs30702	C	1.94727	5.47192	0.0257512	0.322202	inactive	5	128965540	1	0	2	0
rs62399042	rs30299	G	1.94424	5.47124	0.0259335	0.324183	inactive	5	129034983	0	0	2	1
rs6812278	rs56034896	T	1.94404	5.47119	0.0259454	0.324183	inactive	4	1010782	0	0	1	0
rs62399042	rs13164684	G	1.94358	5.47109	0.0259732	0.324266	inactive	5	129102550	0	0	1	1
rs2409691	rs10216472	T	1.94333	5.47103	0.0259881	0.324266	inactive	8	10873153	0	0	2	1
rs630934	rs674192	A	1.94233	5.4708	0.0260486	0.324786	inactive	3	39500144	1	0	0	0
rs30641	rs62399042	C	1.94205	5.47074	0.0260658	0.324786	inactive	5	128971797	1	0	2	1
rs6551313	rs9836089	G	1.93945	5.47015	0.0262235	0.326526	inactive	3	88386434	0	0	1	0
rs6554054	rs7688141	T	1.9374	5.46968	0.0263481	0.327669	inactive	4	53719474	0	0	2	0
rs1822951	rs67136655	G	1.93734	5.46967	0.0263516	0.327669	inactive	8	8985768	0	0	1	0
rs13110077	rs343181	C	1.93636	5.46945	0.0264116	0.328172	inactive	4	121743932	1	0	0	0
rs1257415	rs2614457	A	1.93594	5.46935	0.0264375	0.328172	inactive	14	99686533	0	0	1	0
rs7731360	rs10476615	C	1.93579	5.46932	0.0264467	0.328172	inactive	5	94064003	0	0	1	0
rs2287283	rs7562708	T	1.93487	5.46911	0.0265032	0.328534	inactive	2	65971846	0	0	3	3
rs552305	rs6769466	A	1.93458	5.46904	0.0265212	0.328534	inactive	3	177308014	2	0	2	0
rs6551313	rs9826824	T	1.93442	5.46901	0.0265305	0.328534	inactive	3	88379459	0	0	1	0
rs1986012	rs16976472	C	1.93301	5.46869	0.0266173	0.329371	inactive	15	55978024	0	0	3	0
rs139834736	rs73854494	A	1.93273	5.46863	0.0266347	0.329371	inactive	3	119055322	0	0	3	0
rs40115	rs35144	A	1.93165	5.46838	0.0267014	0.329971	inactive	16	64986175	0	0	2	0
rs10495963	rs4971751	T	1.93029	5.46807	0.0267855	0.330735	inactive	2	49483028	1	0	0	0
rs4915928	rs4915928	A	1.93006	5.46802	0.0268	0.330735	inactive	1	64235727	0	0	1	1
rs190958130	rs9385396	A	1.92845	5.46766	0.0268993	0.331733	inactive	6	126653855	0	0	2	1
rs62057153	rs17763596	T	1.92768	5.46748	0.0269475	0.332101	inactive	17	43921210	5	1	3	2
rs7184835	rs12934308	A	1.92512	5.4669	0.0271071	0.33384	inactive	16	52538096	0	0	1	1
rs13011264	rs9784116	T	1.92146	5.46607	0.0273367	0.336437	inactive	2	149960473	0	0	2	0
rs4147321	rs35937404	T	1.91882	5.46547	0.0275039	0.338175	inactive	5	81856019	1	0	1	0
rs1257415	rs10136429	A	1.91863	5.46543	0.0275154	0.338175	inactive	14	99706474	0	0	1	0
rs17019370	rs60950736	G	1.91582	5.46479	0.0276941	0.34014	inactive	4	145429878	0	0	2	0
rs62057153	rs12952301	C	1.91199	5.46392	0.0279387	0.342909	inactive	17	43852487	0	0	1	0
rs17179798	rs7314052	C	1.9115	5.46381	0.0279704	0.343065	inactive	12	5289170	0	0	1	0
rs7601767	rs17396357	C	1.91106	5.46371	0.0279986	0.343111	inactive	2	48252311	0	0	3	1
rs7714191	rs4594848	A	1.91085	5.46366	0.0280122	0.343111	inactive	5	131586598	0	0	1	1
rs13319705	rs72989332	C	1.90788	5.46299	0.0282033	0.345217	inactive	3	104721814	0	0	5	4
rs1556562	rs6603980	T	1.90733	5.46286	0.0282389	0.345419	inactive	1	92985335	0	0	1	1
rs4721802	rs10232942	A	1.90301	5.46188	0.0285199	0.348426	inactive	7	19647250	0	0	2	1
rs6738528	rs4665366	G	1.90295	5.46187	0.0285234	0.348426	inactive	2	27212596	2	0	0	0
rs35612915	rs8176487	C	1.90154	5.46155	0.0286157	0.349317	inactive	2	188356344	0	0	2	1
rs59373415	rs7513021	C	1.90108	5.46145	0.0286459	0.349448	inactive	1	87882779	0	0	1	1
rs9401907	rs13212467	G	1.89741	5.46061	0.0288872	0.351933	inactive	6	127086138	0	0	7	4
rs17019370	rs7377575	T	1.89738	5.46061	0.0288886	0.351933	inactive	4	145254685	0	0	2	0
rs12064109	rs12085616	A	1.89277	5.45956	0.0291942	0.355182	inactive	1	119689148	0	0	1	1
rs2118004	rs9876402	A	1.8927	5.45954	0.0291988	0.355182	inactive	3	104668183	0	0	5	2
rs2262601	rs2262597	G	1.89247	5.45949	0.0292144	0.355182	inactive	3	98579013	0	0	1	0
rs1159974	rs1935983	C	1.89175	5.45933	0.0292618	0.355292	inactive	6	126068914	0	0	2	2
rs2118004	rs9682661	A	1.89174	5.45933	0.0292628	0.355292	inactive	3	104730312	0	0	3	1
rs10940512	rs33317	G	1.88997	5.45892	0.0293812	0.356489	inactive	5	56209275	0	0	1	1
rs12958970	rs9653026	G	1.88962	5.45885	0.0294043	0.356529	inactive	18	22253884	1	0	0	0
rs30641	rs6889316	A	1.88877	5.45865	0.0294612	0.356738	inactive	5	128918224	0	0	3	1
rs40115	rs411360	T	1.88835	5.45856	0.0294895	0.356738	inactive	16	64966676	0	0	1	0
rs2276133	rs12797706	G	1.8883	5.45855	0.029493	0.356738	inactive	11	65561369	0	0	1	0
rs40084	rs158564	C	1.88817	5.45852	0.0295017	0.356738	inactive	5	60318748	0	0	2	1
rs1344762	rs7598243	C	1.88789	5.45845	0.0295204	0.356738	inactive	2	237705892	0	0	1	0
rs10278627	rs940621	T	1.88734	5.45833	0.029557	0.356941	inactive	7	96228154	0	0	1	1
rs17419290	rs2059064	T	1.88468	5.45773	0.0297364	0.358724	inactive	5	60370663	0	0	2	1
rs7123402	rs17457076	C	1.88456	5.4577	0.0297445	0.358724	inactive	11	110951754	0	0	1	0
rs61901866	rs1791573	T	1.88418	5.45761	0.0297704	0.358797	inactive	11	92409546	0	0	1	0
rs4437022	rs3764716	G	1.88297	5.45734	0.0298524	0.359347	inactive	20	52417890	0	0	1	1
rs6505147	rs4514736	C	1.88292	5.45733	0.0298559	0.359347	inactive	17	28553639	0	0	1	1
rs6554054	rs6839900	C	1.88227	5.45718	0.0298996	0.359519	inactive	4	53675334	0	0	4	0
rs1556562	rs6603980	C	1.88212	5.45714	0.0299101	0.359519	inactive	1	92985335	0	0	1	1
rs6022786	rs6013809	A	1.88136	5.45697	0.0299618	0.359901	inactive	20	52445989	0	0	3	1
rs17019370	rs4256190	A	1.88092	5.45687	0.0299911	0.360014	inactive	4	145236426	0	0	2	0
rs1628768	rs10883848	G	1.88057	5.45679	0.0300149	0.360059	inactive	10	104973061	0	0	1	1
rs6505147	rs55887213	T	1.87908	5.45646	0.0301167	0.360833	inactive	17	28233760	0	0	2	1
rs2200225	rs41279517	T	1.87904	5.45645	0.0301195	0.360833	inactive	4	53729771	0	0	1	0
rs17419290	rs1807017	T	1.87846	5.45631	0.030159	0.361066	inactive	5	60127724	1	1	2	1
rs62057153	rs28364021	T	1.87799	5.45621	0.0301911	0.361115	inactive	17	43912282	5	1	2	2
rs11012732	rs2807968	C	1.87782	5.45617	0.030203	0.361115	inactive	10	22252089	0	0	1	0
rs7303526	rs1964317	A	1.8766	5.45589	0.0302868	0.361685	inactive	12	27793571	0	0	1	1
rs7874287	rs911934	G	1.87654	5.45588	0.0302909	0.361685	inactive	9	101637477	0	0	2	0
rs2336714	rs11830223	T	1.87612	5.45578	0.0303194	0.361786	inactive	12	65883743	0	0	1	1
rs62057153	rs62055893	G	1.87195	5.45484	0.0306069	0.364975	inactive	17	43842494	4	1	3	1
rs4437022	rs4811475	A	1.87149	5.45473	0.0306384	0.365109	inactive	20	52452191	0	0	3	1
rs11033898	rs381089	G	1.86823	5.45399	0.0308648	0.367399	inactive	11	36996242	0	0	1	1
rs62057153	rs17689653	T	1.86787	5.45391	0.0308898	0.367399	inactive	17	43898963	4	1	2	2
rs6505147	rs62070345	T	1.86785	5.45391	0.0308917	0.367399	inactive	17	28477255	1	0	2	1
rs114489117	rs34854140	G	1.86653	5.45361	0.0309835	0.368171	inactive	5	93538169	0	0	2	2
rs40084	rs61101592	C	1.86633	5.45356	0.0309974	0.368171	inactive	5	60180251	1	0	2	2
rs13011264	rs7592055	A	1.86403	5.45304	0.0311585	0.369841	inactive	2	149959855	0	0	2	1
rs910697	rs6537749	C	1.86313	5.45284	0.0312221	0.370331	inactive	1	113218503	0	0	2	2
rs6738528	rs3739085	T	1.86286	5.45278	0.0312409	0.370331	inactive	2	27163044	2	1	0	0
rs1893430	rs1788027	A	1.86056	5.45225	0.0314033	0.372012	inactive	18	52942827	0	0	1	0
rs11161942	rs12405406	G	1.86018	5.45217	0.03143	0.372083	inactive	1	87609509	0	0	1	1
rs7141150	rs60671208	C	1.8584	5.45176	0.0315563	0.373161	inactive	14	59876439	0	0	2	2
rs2118004	rs10222457	A	1.85831	5.45174	0.0315624	0.373161	inactive	3	104720112	0	0	5	2
rs6840242	rs231266	G	1.85675	5.45139	0.031673	0.374223	inactive	4	113377127	0	0	1	1
rs7902527	rs1637572	A	1.85538	5.45108	0.0317709	0.374948	inactive	10	118628385	0	0	3	0
rs2022130	rs514320	C	1.85531	5.45106	0.0317759	0.374948	inactive	11	30851403	0	0	2	0
rs7714191	rs2089855	G	1.8544	5.45086	0.0318412	0.375472	inactive	5	131573529	0	0	1	1
rs34464850	rs9817526	G	1.85385	5.45073	0.0318805	0.375671	inactive	3	141655201	0	0	1	0
rs62057153	rs17690314	T	1.85336	5.45062	0.0319156	0.375671	inactive	17	43919884	5	1	3	2
rs61508189	rs13065517	T	1.85329	5.4506	0.0319206	0.375671	inactive	3	146993483	0	0	1	1
rs4437022	rs6123316	G	1.85228	5.45038	0.0319925	0.376271	inactive	20	52415244	0	0	1	1
rs7714191	rs6863213	T	1.85116	5.45012	0.0320733	0.376977	inactive	5	131575932	0	0	1	1
rs74826997	rs79218546	T	1.85015	5.44989	0.0321457	0.377582	inactive	14	59638589	0	0	1	0
rs78502100	rs59431794	G	1.84978	5.44981	0.0321727	0.37764	inactive	15	39719282	1	0	4	2
rs17464221	rs10207431	C	1.8495	5.44975	0.0321926	0.37764	inactive	2	188151187	0	0	2	1
rs10940512	rs2662038	A	1.84883	5.44959	0.0322415	0.377968	inactive	5	56240252	0	0	1	0
rs4721802	rs2192484	T	1.84717	5.44922	0.0323612	0.379124	inactive	7	19561534	1	0	1	0
rs190958130	rs12525327	A	1.84664	5.4491	0.0323996	0.379244	inactive	6	127107248	1	0	1	1
rs7902527	rs1905544	A	1.84645	5.44905	0.0324134	0.379244	inactive	10	118704077	0	0	3	1
rs62057153	rs62057157	G	1.84397	5.44849	0.0325941	0.38111	inactive	17	43905313	4	1	2	2
rs61901866	rs3911562	A	1.84357	5.4484	0.0326229	0.3812	inactive	11	92355990	0	0	5	2
rs1556562	rs112032517	C	1.84186	5.44801	0.0327478	0.382411	inactive	1	92915581	0	0	1	0
rs4273712	rs853974	T	1.84023	5.44764	0.0328673	0.383559	inactive	6	127068983	1	1	7	3
rs73313052	rs74826997	T	1.83787	5.44711	0.0330411	0.385338	inactive	14	59628609	2	2	7	6
rs139834736	rs111797576	C	1.83664	5.44683	0.0331315	0.386142	inactive	3	119025258	0	0	3	0
rs1257415	rs10136429	G	1.83608	5.4467	0.0331732	0.386242	inactive	14	99706474	0	0	1	0
rs7141150	rs17834014	A	1.83594	5.44667	0.0331829	0.386242	inactive	14	59816026	1	0	6	1
rs2202895	rs12603976	C	1.8351	5.44648	0.0332451	0.386715	inactive	17	46617163	0	0	1	0
rs17464221	rs62172372	G	1.83468	5.44638	0.0332766	0.386745	inactive	2	188242369	0	0	2	2
rs2184968	rs7753563	G	1.83449	5.44634	0.0332906	0.386745	inactive	6	126802598	0	0	2	2
rs7123402	rs150666039	G	1.83409	5.44625	0.0333206	0.386845	inactive	11	110946731	0	0	1	0
rs2022130	rs7950105	T	1.83273	5.44594	0.0334213	0.387764	inactive	11	30837058	0	0	2	1
rs114489117	rs10076052	T	1.83046	5.44543	0.0335902	0.389474	inactive	5	93317762	0	0	2	1
rs6554054	rs76514671	G	1.82961	5.44523	0.0336543	0.389603	inactive	4	53705577	0	0	2	0
rs2262601	rs14310	T	1.82951	5.44521	0.0336617	0.389603	inactive	3	98512825	0	0	1	0
rs7188071	rs56040780	C	1.82912	5.44512	0.0336905	0.389603	inactive	16	28861881	0	0	1	0
rs10940512	rs252894	G	1.82893	5.44508	0.0337049	0.389603	inactive	5	56224339	0	0	1	0
rs114489117	rs10063045	T	1.82873	5.44503	0.0337198	0.389603	inactive	5	93457584	0	0	2	1
rs2022130	rs273558	A	1.82844	5.44497	0.0337418	0.389603	inactive	11	30864319	0	0	2	2
rs17834032	rs1253194	T	1.8283	5.44493	0.0337526	0.389603	inactive	14	59844611	0	0	1	0
rs630934	rs11709075	A	1.8279	5.44485	0.0337821	0.389694	inactive	3	39500245	1	0	0	0
rs2336714	rs7316273	G	1.82692	5.44462	0.0338561	0.390298	inactive	12	65808126	0	0	1	1
rs13011264	rs6727646	G	1.82404	5.44397	0.0340727	0.392544	inactive	2	149955005	0	0	2	1
rs2118004	rs9839056	G	1.82369	5.44389	0.0340993	0.392599	inactive	3	104668172	0	0	5	2
rs2074404	rs199527	A	1.82286	5.4437	0.0341623	0.392912	inactive	17	44843667	2	0	2	2
rs114489117	rs17372649	C	1.82253	5.44363	0.0341869	0.392912	inactive	5	93126096	0	0	2	1
rs10278627	rs10953189	A	1.82247	5.44361	0.0341918	0.392912	inactive	7	96220622	0	0	1	1
rs114489117	rs138759869	G	1.8212	5.44332	0.0342884	0.393676	inactive	5	93099791	0	0	2	1
rs2358483	rs12147668	C	1.82085	5.44325	0.0343149	0.393676	inactive	14	54768716	0	0	2	1
rs4721802	rs2390144	T	1.82073	5.44322	0.0343238	0.393676	inactive	7	19620008	0	0	2	1
rs7188071	rs78613234	C	1.81842	5.4427	0.0344997	0.394934	inactive	16	28839425	0	0	1	0
rs40084	rs72759215	T	1.81833	5.44267	0.0345069	0.394934	inactive	5	60352583	1	0	3	1
rs78502100	rs5028679	G	1.81818	5.44264	0.0345181	0.394934	inactive	15	39738006	0	0	4	2
rs115877304	rs73135373	G	1.81814	5.44263	0.0345211	0.394934	inactive	5	92974821	1	0	3	2
rs552305	rs7610690	G	1.81699	5.44237	0.0346093	0.395692	inactive	3	177300717	2	0	2	0
rs4915928	rs2819201	G	1.81567	5.44207	0.0347103	0.396595	inactive	1	64223960	0	0	1	1
rs62007727	rs2624257	C	1.81432	5.44176	0.0348144	0.397532	inactive	15	39110114	0	0	1	0
rs61508189	rs4368473	C	1.81252	5.44136	0.0349526	0.398858	inactive	3	146992169	0	0	1	0
rs6505147	rs11080121	T	1.81071	5.44095	0.0350925	0.399934	inactive	17	28528842	1	0	2	1
rs4842266	rs11559908	A	1.81046	5.44089	0.035112	0.399934	inactive	12	79891284	0	0	1	0
rs12064109	rs17023223	T	1.81044	5.44089	0.0351134	0.399934	inactive	1	119631174	0	0	1	1
rs62057153	rs4335809	T	1.80938	5.44064	0.0351959	0.40062	inactive	17	43902216	4	1	2	2
rs62057153	rs4640231	G	1.80794	5.44032	0.035308	0.401546	inactive	17	43912786	4	1	3	2
rs13110077	rs72921534	C	1.80728	5.44017	0.0353596	0.401546	inactive	4	121697591	1	0	0	0
rs11684511	rs13006546	A	1.80711	5.44013	0.0353726	0.401546	inactive	2	150040284	0	0	2	2
rs59373415	rs1006597	G	1.80691	5.44008	0.0353881	0.401546	inactive	1	87875458	0	0	1	1
rs1556562	rs17519833	C	1.8069	5.44008	0.0353886	0.401546	inactive	1	92814471	0	0	1	0
rs28410513	rs28411363	C	1.80602	5.43988	0.0354574	0.402074	inactive	9	98252313	0	0	4	1
rs7809950	rs4730235	T	1.80506	5.43966	0.0355328	0.402676	inactive	7	107022506	0	0	1	0
rs17601140	rs28641813	A	1.80326	5.43926	0.0356734	0.404015	inactive	15	39097573	0	0	2	2
rs4273712	rs853970	A	1.80208	5.43899	0.0357666	0.404816	inactive	6	127063983	2	0	8	2
rs2409691	rs10100449	G	1.80116	5.43878	0.0358386	0.404993	inactive	8	10899288	0	0	2	1
rs7203251	rs12149643	C	1.80106	5.43876	0.0358466	0.404993	inactive	16	87231499	4	3	2	0
rs1628768	rs1163074	C	1.80102	5.43875	0.0358496	0.404993	inactive	10	105021762	0	0	1	1
rs17419290	rs4647066	C	1.80009	5.43854	0.0359233	0.405564	inactive	5	60223856	0	0	2	1
rs13110077	rs28831670	T	1.79981	5.43847	0.0359451	0.405564	inactive	4	121728827	1	0	0	0
rs4437022	rs11086442	T	1.79897	5.43828	0.0360116	0.406059	inactive	20	52451362	0	0	3	1
rs13110077	rs11728387	C	1.79844	5.43816	0.036054	0.406283	inactive	4	121758997	1	0	0	0
rs17464221	rs1398061	C	1.79698	5.43783	0.0361695	0.407331	inactive	2	188257985	0	0	2	1
rs6738528	rs11681562	G	1.79575	5.43755	0.0362668	0.407974	inactive	2	27250603	2	0	0	0
rs639016	rs595795	T	1.79569	5.43754	0.0362719	0.407974	inactive	2	4536824	0	0	1	1
rs12064109	rs6662165	T	1.79513	5.43741	0.0363169	0.408225	inactive	1	119614071	0	0	1	1
rs2336714	rs2270547	T	1.79409	5.43718	0.0363993	0.408896	inactive	12	65831114	1	1	4	1
rs62057153	rs2960000	C	1.79378	5.43711	0.0364238	0.408918	inactive	17	43534353	3	0	2	1
rs30641	rs1946289	G	1.79273	5.43687	0.0365079	0.409606	inactive	5	128951136	0	0	3	1
rs7809950	rs2204833	T	1.7918	5.43666	0.0365826	0.410189	inactive	7	107283069	0	0	1	0
rs7824177	rs17450520	C	1.79063	5.43639	0.0366762	0.410877	inactive	8	110603219	1	1	0	0
rs12764880	rs2015169	C	1.79047	5.43635	0.0366895	0.410877	inactive	10	126553456	1	1	1	0
rs7141150	rs12587396	T	1.79002	5.43625	0.0367256	0.410965	inactive	14	59884816	0	0	2	2
rs11684511	rs4667347	A	1.7898	5.4362	0.0367429	0.410965	inactive	2	150041846	0	0	2	2
rs62057153	rs17690176	A	1.78905	5.43603	0.0368034	0.411385	inactive	17	43916773	4	1	3	2
rs9401907	rs9375460	C	1.78863	5.43594	0.036837	0.411506	inactive	6	127149538	0	0	6	3
rs1420791	rs11868432	C	1.78771	5.43573	0.0369112	0.412079	inactive	17	64151815	0	0	1	0
rs9328010	rs10479401	T	1.78732	5.43564	0.0369428	0.412178	inactive	5	106919379	0	0	2	0
rs12064109	rs3934789	A	1.78698	5.43556	0.03697	0.412226	inactive	1	119683063	0	0	1	1
rs28410513	rs62558340	T	1.78655	5.43546	0.0370051	0.412363	inactive	9	98234903	0	0	4	1
rs62057153	rs17690326	C	1.7855	5.43523	0.0370899	0.413043	inactive	17	43920974	5	1	3	2
rs7203251	rs9308341	G	1.78523	5.43517	0.037112	0.413043	inactive	16	87224642	4	4	1	0
rs2409691	rs6990395	A	1.78463	5.43503	0.0371607	0.41333	inactive	8	10871047	0	0	2	1
rs62057153	rs62055939	A	1.78368	5.43481	0.0372381	0.413935	inactive	17	43849787	4	1	3	2
rs2074404	rs538628	G	1.78296	5.43465	0.0372961	0.414324	inactive	17	44787313	7	1	3	2
rs30641	rs30721	T	1.78045	5.43408	0.0375015	0.41635	inactive	5	128976731	1	0	2	0
rs7714191	rs17616702	C	1.77994	5.43397	0.0375425	0.416549	inactive	5	131106151	0	0	1	0
rs6738528	rs6547401	A	1.77948	5.43386	0.0375809	0.416718	inactive	2	27284845	2	0	0	0
rs1257415	rs4082793	C	1.77696	5.43329	0.037787	0.418746	inactive	14	99700080	0	0	1	0
rs1014444	rs2284872	G	1.77573	5.43301	0.0378889	0.419394	inactive	2	162887969	0	0	2	0
rs13319705	rs74546871	C	1.77569	5.433	0.037892	0.419394	inactive	3	104682814	0	0	5	3
rs13110077	rs35349319	A	1.77526	5.4329	0.0379275	0.41953	inactive	4	121629844	1	0	0	0
rs7809950	rs2712230	A	1.77475	5.43279	0.0379698	0.419551	inactive	7	107294151	0	0	1	0
rs1893430	rs1261073	A	1.77467	5.43277	0.037976	0.419551	inactive	18	52907820	0	0	1	0
rs17464221	rs861458	A	1.77247	5.43227	0.0381582	0.421306	inactive	2	188157674	2	0	2	1
rs40115	rs400910	T	1.77104	5.43195	0.0382774	0.422364	inactive	16	64959076	0	0	1	0
rs4721802	rs10950739	A	1.77071	5.43187	0.0383048	0.422407	inactive	7	19628139	0	0	2	1
rs6840242	rs12641188	T	1.76932	5.43156	0.0384205	0.423424	inactive	4	113430752	0	0	1	1
rs9401907	rs9398816	G	1.76819	5.4313	0.0385147	0.424031	inactive	6	127105529	0	0	1	0
rs2358483	rs4898835	G	1.76809	5.43128	0.0385226	0.424031	inactive	14	54731768	0	0	3	2
rs17019370	rs11733975	C	1.76732	5.4311	0.0385874	0.424485	inactive	4	145386473	0	0	2	0
rs6551313	rs9817803	T	1.76545	5.43068	0.0387438	0.425945	inactive	3	88393511	0	0	1	0
rs2164950	rs1252992	G	1.76188	5.42987	0.0390446	0.42899	inactive	14	59665286	0	0	5	0
rs7141150	rs1621722	A	1.76133	5.42974	0.0390917	0.429247	inactive	14	59903235	0	0	2	1
rs13726	rs7214001	A	1.75885	5.42918	0.0393014	0.431287	inactive	17	42241707	0	0	1	0
rs6505147	rs3102556	C	1.75806	5.429	0.0393691	0.431666	inactive	17	28042542	0	0	2	1
rs10495963	rs10199834	A	1.75788	5.42896	0.0393838	0.431666	inactive	2	49487324	1	0	1	0
rs12118339	rs11800497	G	1.7566	5.42867	0.0394926	0.432514	inactive	1	47951688	2	1	0	0
rs905124	rs28873531	T	1.75632	5.42861	0.0395173	0.432514	inactive	3	190616776	0	0	1	0
rs1556562	rs6603982	G	1.75613	5.42856	0.0395332	0.432514	inactive	1	92994033	0	0	1	1
rs62057153	rs4341787	T	1.75558	5.42844	0.0395804	0.432541	inactive	17	43902505	4	1	2	2
rs1556562	rs1359490	T	1.75554	5.42843	0.0395836	0.432541	inactive	1	92953855	0	0	1	0
rs2409691	rs4320511	G	1.75502	5.42831	0.0396282	0.432766	inactive	8	10870605	0	0	2	1
rs6682671	rs2076605	G	1.75429	5.42815	0.0396903	0.433182	inactive	1	17313157	0	0	3	0
rs12064109	rs12086486	G	1.75279	5.42781	0.0398189	0.434322	inactive	1	119489042	0	0	1	0
rs11695609	rs13420311	T	1.75211	5.42765	0.0398771	0.434694	inactive	2	37223720	0	0	2	1
rs2184968	rs139745310	T	1.75105	5.42741	0.0399684	0.435193	inactive	6	127011359	0	0	2	0
rs6738528	rs3754734	G	1.75102	5.42741	0.0399711	0.435193	inactive	2	27299598	2	0	0	0
rs62057153	rs62055890	C	1.75067	5.42733	0.0400011	0.435257	inactive	17	43840681	5	1	3	1
rs7714191	rs1030271	C	1.75025	5.42723	0.0400379	0.435394	inactive	5	130632655	0	0	1	0
rs30641	rs3853513	A	1.74973	5.42711	0.0400827	0.435619	inactive	5	128988287	1	0	2	1
rs4721802	rs6971038	C	1.74838	5.42681	0.0401995	0.436452	inactive	7	19596455	1	0	2	1
rs552305	rs1875096	T	1.74828	5.42678	0.0402078	0.436452	inactive	3	177303864	2	0	2	0
rs2802295	rs3813498	C	1.74691	5.42647	0.0403262	0.437474	inactive	6	108944165	0	0	1	0
rs4721802	rs4472417	G	1.74649	5.42638	0.0403628	0.437607	inactive	7	19613954	0	0	1	1
rs7824177	rs112650799	G	1.74534	5.42612	0.0404631	0.438431	inactive	8	110557416	1	0	0	0
rs13110077	rs3789142	C	1.74426	5.42587	0.0405567	0.439008	inactive	4	121732251	1	0	0	0
rs3770776	rs6736165	T	1.74417	5.42585	0.040565	0.439008	inactive	2	37194037	0	0	1	1
rs6738528	rs6547317	A	1.74246	5.42546	0.0407139	0.440354	inactive	2	27151919	3	2	0	0
rs630934	rs1009966	G	1.7419	5.42534	0.0407628	0.440619	inactive	3	39473591	1	1	0	0
rs2022130	rs273559	T	1.74064	5.42505	0.0408736	0.441553	inactive	11	30923223	0	0	2	2
rs10278627	rs11762560	T	1.73966	5.42483	0.0409598	0.442219	inactive	7	96187046	0	0	1	1
rs6738528	rs509047	C	1.73718	5.42426	0.0411781	0.443784	inactive	2	27128529	2	1	0	0
rs2022130	rs10767877	A	1.73711	5.42425	0.0411835	0.443784	inactive	11	30860580	0	0	2	2
rs190958130	rs9388490	C	1.73689	5.4242	0.0412033	0.443784	inactive	6	126704795	2	0	5	3
rs62057153	rs7222444	A	1.7356	5.42391	0.0413177	0.444751	inactive	17	43507649	3	0	2	1
rs34464850	rs34773643	T	1.73497	5.42376	0.0413732	0.444933	inactive	3	141685947	0	0	1	1
rs2336714	rs7973042	A	1.73485	5.42374	0.0413839	0.444933	inactive	12	65770709	1	0	3	1
rs7188071	rs7184597	C	1.73291	5.4233	0.0415563	0.446401	inactive	16	28921809	1	0	1	0
rs3862145	rs78736494	C	1.73275	5.42326	0.04157	0.446401	inactive	15	39577925	0	0	1	1
rs4721802	rs10261832	A	1.73244	5.42319	0.0415973	0.446428	inactive	7	19647090	1	0	1	1
rs40115	rs35226	T	1.73203	5.4231	0.0416341	0.446557	inactive	16	65007916	0	0	2	1
rs62057153	rs55638417	A	1.72966	5.42256	0.0418458	0.448561	inactive	17	43900434	3	1	2	2
rs12630663	rs7653065	A	1.72927	5.42247	0.0418799	0.448637	inactive	3	28007754	0	0	1	0
rs10940512	rs702681	T	1.72876	5.42236	0.0419257	0.448637	inactive	5	56218029	0	0	1	1
rs62057153	rs79724577	C	1.72874	5.42235	0.0419275	0.448637	inactive	17	43463493	2	0	2	1
rs7902527	rs7074047	A	1.72778	5.42213	0.0420139	0.449295	inactive	10	118709379	0	0	3	1
rs28504650	rs28504650	T	1.72664	5.42187	0.0421164	0.44987	inactive	9	98257842	1	1	1	1
rs6551313	rs2125224	A	1.72662	5.42187	0.0421177	0.44987	inactive	3	88407561	0	0	1	0
rs1556562	rs989653	G	1.72484	5.42147	0.0422783	0.451319	inactive	1	93003570	0	0	1	1
rs34322452	rs17375167	T	1.72155	5.42072	0.0425756	0.454224	inactive	5	93427260	0	0	2	1
rs62057153	rs242941	A	1.7207	5.42053	0.0426528	0.454778	inactive	17	43892520	0	0	1	0
rs17019370	rs4318599	T	1.71883	5.4201	0.0428224	0.456302	inactive	4	145302123	0	0	2	1
rs6738528	rs1866655	T	1.71832	5.41999	0.0428688	0.456302	inactive	2	27208867	2	0	0	0
rs11171739	rs772921	C	1.71812	5.41994	0.0428877	0.456302	inactive	12	56403577	0	0	1	0
rs1223090	rs7109043	G	1.71802	5.41992	0.0428969	0.456302	inactive	11	31561850	0	0	3	1
rs9401907	rs9401908	A	1.71717	5.41973	0.0429741	0.456853	inactive	6	127105492	0	0	1	0
rs190958130	rs79636188	T	1.71637	5.41955	0.0430471	0.457234	inactive	6	127078181	0	0	6	2
rs4721802	rs759248	A	1.71611	5.41949	0.0430708	0.457234	inactive	7	19560619	1	0	1	0
rs17601140	rs2929684	T	1.71595	5.41945	0.043086	0.457234	inactive	15	39084821	0	0	2	0
rs2409691	rs2409685	A	1.71499	5.41923	0.0431732	0.45789	inactive	8	10909193	0	0	2	1
rs2074404	rs199509	G	1.71462	5.41915	0.0432074	0.457983	inactive	17	44858728	5	0	3	2
rs4273712	rs1538956	T	1.71267	5.41871	0.0433863	0.459609	inactive	6	126964026	2	0	8	3
rs12958970	rs7236566	A	1.70933	5.41795	0.0436951	0.462609	inactive	18	22231059	1	1	0	0
rs13011264	rs35392066	A	1.70759	5.41755	0.0438567	0.464047	inactive	2	149963626	0	0	2	0
rs13319705	rs28374795	G	1.70675	5.41736	0.0439342	0.464595	inactive	3	104702921	0	0	5	3
rs905124	rs9862175	C	1.7064	5.41728	0.0439665	0.464622	inactive	3	190596086	0	0	1	0
rs73313052	rs28673301	C	1.70617	5.41723	0.0439883	0.464622	inactive	14	59644498	2	1	7	6
rs6505147	rs12451122	T	1.70572	5.41713	0.0440306	0.464796	inactive	17	28486376	0	0	2	1
rs114489117	rs10045836	C	1.70525	5.41702	0.0440736	0.464905	inactive	5	93163865	0	0	2	1
rs7123402	rs516177	T	1.70505	5.41698	0.0440925	0.464905	inactive	11	111008897	0	0	1	0
rs10940512	rs832554	A	1.70471	5.4169	0.0441242	0.464968	inactive	5	56115036	0	0	1	0
rs2336714	rs10784464	G	1.70324	5.41657	0.0442616	0.466143	inactive	12	65877505	0	0	2	1
rs40115	rs462192	C	1.70264	5.41643	0.0443173	0.466398	inactive	16	64960814	0	0	1	0
rs12626790	rs2834002	C	1.70218	5.41633	0.0443605	0.466398	inactive	21	34286610	0	0	1	0
rs1556562	rs4970710	A	1.70215	5.41632	0.0443634	0.466398	inactive	1	92988717	0	0	1	1
rs6505147	rs3760456	C	1.70134	5.41614	0.0444393	0.466924	inactive	17	27948844	1	0	2	1
rs639016	rs13012375	A	1.70059	5.41597	0.0445097	0.467391	inactive	2	4561186	0	0	2	1
rs7714191	rs4492104	G	1.70008	5.41585	0.0445583	0.467628	inactive	5	131089267	0	0	1	0
rs7303526	rs7303894	A	1.69951	5.41572	0.0446115	0.467915	inactive	12	27792457	0	0	1	1
rs6505147	rs3098948	C	1.69684	5.41512	0.044863	0.470006	inactive	17	27970522	1	0	2	1
rs17464221	rs10931288	T	1.69656	5.41505	0.04489	0.470016	inactive	2	188265543	0	0	2	1
rs1556562	rs6603991	T	1.69585	5.41489	0.0449569	0.470174	inactive	1	93032583	0	0	1	1
rs2409691	rs4841503	C	1.69585	5.41489	0.0449573	0.470174	inactive	8	11024326	0	0	2	1
rs30641	rs17839592	T	1.69535	5.41478	0.0450044	0.470394	inactive	5	128994492	1	0	2	1
rs4721802	rs28583562	A	1.69299	5.41424	0.045229	0.472468	inactive	7	19619504	0	0	2	1
rs1556562	rs1034219	G	1.69238	5.4141	0.0452868	0.47259	inactive	1	93022678	0	0	1	1
rs4492207	rs1269176	T	1.69179	5.41397	0.0453427	0.47259	inactive	6	126029682	0	0	1	1
rs61901866	rs474727	C	1.69164	5.41393	0.0453574	0.47259	inactive	11	92344712	0	0	2	0
rs190958130	rs4565329	T	1.69154	5.41391	0.0453673	0.47259	inactive	6	126752798	2	0	6	3
rs114489117	rs13173952	A	1.6914	5.41388	0.0453801	0.47259	inactive	5	93307557	0	0	2	1
rs114489117	rs114514659	G	1.69081	5.41375	0.045437	0.47259	inactive	5	93402621	0	0	2	1
rs7141150	rs146937334	T	1.69076	5.41374	0.0454411	0.47259	inactive	14	59878376	0	0	1	0
rs6505147	rs2628186	G	1.69066	5.41371	0.0454505	0.47259	inactive	17	28091029	0	0	3	1
rs7715167	rs7731752	C	1.69	5.41356	0.0455138	0.47288	inactive	5	170802522	0	0	1	0
rs13110077	rs12507359	A	1.68982	5.41352	0.0455308	0.47288	inactive	4	121719307	1	0	0	0
rs17718831	rs13059691	G	1.68752	5.413	0.0457521	0.474906	inactive	3	71590105	0	0	1	0
rs552305	rs546190	A	1.68556	5.41256	0.0459402	0.476583	inactive	3	177276418	0	0	1	0
rs17019370	rs62334729	T	1.68472	5.41237	0.046021	0.476927	inactive	4	145361908	0	0	2	0
rs9328010	rs34273069	A	1.68467	5.41235	0.0460263	0.476927	inactive	5	106919046	0	0	1	0
rs4841029	rs546603	G	1.68381	5.41216	0.0461093	0.477308	inactive	8	8595838	0	0	1	1
rs62057153	rs4340365	T	1.68374	5.41214	0.0461159	0.477308	inactive	17	43930980	5	1	3	2
rs12118339	rs56034078	G	1.68179	5.4117	0.0463046	0.478769	inactive	1	47955513	2	1	0	0
rs13110077	rs729934	C	1.68173	5.41169	0.0463102	0.478769	inactive	4	121762004	1	0	0	0
rs3862145	rs12591462	T	1.68107	5.41154	0.0463748	0.479162	inactive	15	39570739	1	1	3	1
rs194369	rs56219078	T	1.68068	5.41145	0.0464125	0.479277	inactive	5	60508492	1	0	1	1
rs7203251	rs4843557	G	1.67979	5.41125	0.0464993	0.479899	inactive	16	87225690	4	3	1	0
rs6855246	rs13107325	T	1.67888	5.41104	0.0465874	0.480532	inactive	4	103188709	7	2	3	1
rs552305	rs7630147	A	1.67696	5.4106	0.0467754	0.482196	inactive	3	177300391	2	0	2	0
rs7809950	rs141541641	A	1.67569	5.41032	0.0468992	0.483117	inactive	7	107175924	0	0	1	1
rs62057153	rs78917479	C	1.6755	5.41027	0.0469183	0.483117	inactive	17	43899611	4	1	2	2
rs62057153	rs11079717	T	1.67512	5.41019	0.0469557	0.483226	inactive	17	43835351	4	0	3	2
rs62057153	rs62054804	C	1.67285	5.40967	0.0471779	0.485236	inactive	17	43914809	4	1	2	2
rs62057153	rs77063768	A	1.67211	5.4095	0.0472514	0.485714	inactive	17	43925729	4	1	3	2
rs190958130	rs861237	T	1.67168	5.40941	0.047294	0.485875	inactive	6	127073798	1	0	8	2
rs7731360	rs7737779	C	1.67117	5.40929	0.0473437	0.486109	inactive	5	93933819	0	0	1	0
rs17718831	rs11720121	T	1.67024	5.40908	0.0474357	0.486547	inactive	3	71595258	0	0	1	0
rs6505147	rs35986887	T	1.66984	5.40899	0.0474754	0.486547	inactive	17	28507416	1	0	2	1
rs40084	rs7714396	G	1.66974	5.40897	0.0474852	0.486547	inactive	5	60318503	1	0	2	2
rs114489117	rs73137117	A	1.66916	5.40884	0.0475425	0.486547	inactive	5	93048832	0	0	2	1
rs6505147	rs3794730	A	1.66903	5.40881	0.047556	0.486547	inactive	17	28150359	0	0	1	1
rs6551313	rs9855798	G	1.66876	5.40875	0.0475825	0.486547	inactive	3	88402854	0	0	1	0
rs73313052	rs10498489	G	1.6687	5.40873	0.047588	0.486547	inactive	14	59610460	2	2	7	6
rs4721802	rs28878824	C	1.66841	5.40867	0.0476171	0.486547	inactive	7	19621450	1	0	2	1
rs6682671	rs56047197	G	1.6682	5.40862	0.0476384	0.486547	inactive	1	17338460	0	0	2	0
rs7715167	rs7732985	G	1.66802	5.40858	0.0476562	0.486547	inactive	5	170842358	0	0	1	0
rs62057153	rs112583797	G	1.66764	5.40849	0.0476933	0.48665	inactive	17	43918418	5	1	3	2
rs17464221	rs62172509	A	1.66732	5.40842	0.0477257	0.486705	inactive	2	188084535	1	0	1	1
rs4273712	rs9401888	A	1.66491	5.40787	0.0479649	0.488868	inactive	6	126877523	2	0	8	3
rs2262601	rs2439218	G	1.66448	5.40777	0.0480083	0.489034	inactive	3	98577942	0	0	1	0
rs40115	rs386951	T	1.66409	5.40769	0.0480475	0.489048	inactive	16	64962830	0	0	1	0
rs30641	rs25803	T	1.66392	5.40765	0.048064	0.489048	inactive	5	129028613	0	0	2	1
rs11012732	rs6482188	C	1.66248	5.40732	0.0482082	0.490087	inactive	10	21876939	0	0	2	0
rs2184968	rs9398812	T	1.66236	5.40729	0.0482205	0.490087	inactive	6	126894231	0	0	2	2
rs35612915	rs13024536	G	1.66156	5.40711	0.0483007	0.490627	inactive	2	188376252	0	0	2	1
rs2358483	rs4901495	T	1.66118	5.40703	0.0483382	0.490731	inactive	14	54668535	0	0	1	1
rs1344762	rs4429424	G	1.66076	5.40693	0.0483808	0.490887	inactive	2	237719159	0	0	1	0
rs17019370	rs4342151	C	1.66033	5.40683	0.048424	0.491048	inactive	4	145319972	0	0	2	0
rs6554054	rs58461944	A	1.65961	5.40667	0.048496	0.491503	inactive	4	53696804	0	0	2	1
rs62057153	rs12150621	T	1.65924	5.40659	0.0485334	0.49159	inactive	17	43838482	4	0	3	1
rs10109434	rs72643820	C	1.65897	5.40652	0.0485607	0.49159	inactive	8	41167491	0	0	1	0
rs2022130	rs273562	A	1.65872	5.40647	0.0485864	0.49159	inactive	11	30920430	0	0	2	2
rs7141150	rs9888544	T	1.6581	5.40633	0.0486484	0.491738	inactive	14	59876324	0	0	1	0
rs10878349	rs1480474	A	1.65803	5.40631	0.0486556	0.491738	inactive	12	66326943	1	0	1	1
rs40115	rs35186	T	1.65746	5.40618	0.0487137	0.492049	inactive	16	65035279	0	0	1	0
rs62057153	rs16940671	T	1.65718	5.40612	0.0487414	0.492054	inactive	17	43908151	5	1	3	2
rs34464850	rs1976634	C	1.65559	5.40576	0.0489028	0.493407	inactive	3	141650645	0	0	1	1
rs6738528	rs12618836	G	1.65513	5.40565	0.0489495	0.493602	inactive	2	27137616	2	1	0	0
rs6682671	rs2076605	A	1.65342	5.40527	0.0491223	0.495067	inactive	1	17313157	0	0	3	0
rs62057153	rs11012	T	1.65276	5.40512	0.0491901	0.495473	inactive	17	43513441	4	0	2	1
rs62057153	rs1876831	T	1.65036	5.40457	0.049435	0.497662	inactive	17	43907745	4	1	2	2
rs2409691	rs10113808	A	1.64974	5.40443	0.0494976	0.498014	inactive	8	10926892	0	0	2	1
rs17419290	rs34617	A	1.64924	5.40432	0.0495497	0.49826	inactive	5	60476705	0	0	2	1
rs1934057	rs742069	G	1.64831	5.40411	0.0496441	0.498857	inactive	1	18991004	0	0	2	0
rs12064109	rs2645300	A	1.64812	5.40406	0.0496644	0.498857	inactive	1	119603067	0	0	1	1
rs12630663	rs1506690	T	1.64627	5.40364	0.0498544	0.500487	inactive	3	28019347	0	0	1	0
rs11171739	rs11171733	G	1.64535	5.40343	0.0499487	0.500809	inactive	12	56456266	0	0	1	0
rs11070172	rs11070172	C	1.64525	5.40341	0.0499589	0.500809	inactive	15	39343032	0	0	1	1
rs62057153	rs2037442	T	1.64492	5.40334	0.0499932	0.500809	inactive	17	43551672	0	0	1	1
rs2262601	rs2449030	G	1.64488	5.40333	0.0499976	0.500809	inactive	3	98720966	0	0	1	0
rs12064109	rs12081198	C	1.64363	5.40304	0.0501264	0.501744	inactive	1	119686104	0	0	1	1
rs7714191	rs7721882	A	1.643	5.4029	0.050191	0.501744	inactive	5	131418948	0	0	2	1
rs7123402	rs73015171	G	1.64283	5.40286	0.0502088	0.501744	inactive	11	110958259	0	0	1	0
rs4721802	rs2109873	T	1.64264	5.40282	0.0502284	0.501744	inactive	7	19623971	0	0	2	1
rs30641	rs30663	G	1.64263	5.40282	0.05023	0.501744	inactive	5	129007811	1	0	2	0
rs4721802	rs17354412	A	1.64153	5.40257	0.0503437	0.5026	inactive	7	19608261	1	0	1	1
rs4721802	rs62448118	T	1.64058	5.40235	0.0504422	0.503306	inactive	7	19615739	0	0	1	1
rs10109434	rs1562420	G	1.63957	5.40212	0.0505476	0.504078	inactive	8	41173408	0	0	1	0
rs1556562	rs7512301	A	1.63873	5.40193	0.050635	0.504671	inactive	1	92826100	0	0	1	0
rs1934057	rs7537625	C	1.63788	5.40174	0.0507235	0.505273	inactive	1	18985581	0	0	2	0
rs7731360	rs6873364	A	1.6375	5.40165	0.0507629	0.505387	inactive	5	94081455	0	0	1	0
rs114489117	rs67150649	G	1.63626	5.40137	0.0508927	0.506399	inactive	5	93292377	0	0	2	1
rs7203251	rs1110339	T	1.63431	5.40093	0.0510969	0.508	inactive	16	87250019	4	2	0	0
rs3862145	rs10152848	G	1.63419	5.4009	0.0511099	0.508	inactive	15	39610292	0	0	1	0
rs59373415	rs1006598	A	1.63339	5.40072	0.0511934	0.508307	inactive	1	87875774	0	0	1	1
rs4273712	rs1101561	A	1.6333	5.4007	0.0512033	0.508307	inactive	6	127048523	1	0	8	2
rs2118004	rs9876402	G	1.63309	5.40065	0.0512254	0.508307	inactive	3	104668183	0	0	5	2
rs2184968	rs4897178	T	1.6326	5.40054	0.051277	0.508325	inactive	6	126727908	1	1	6	3
rs2358483	rs2143965	G	1.63253	5.40053	0.0512836	0.508325	inactive	14	54760140	0	0	2	2
rs10109434	rs10109434	A	1.63169	5.40034	0.0513725	0.508926	inactive	8	41169496	0	0	1	0
rs630934	rs1464047	C	1.63088	5.40015	0.0514581	0.509318	inactive	3	39526874	1	1	0	0
rs7809950	rs4730237	T	1.63078	5.40013	0.0514686	0.509318	inactive	7	107047554	0	0	1	0
rs12958970	rs12954479	T	1.62961	5.39986	0.0515922	0.510262	inactive	18	22239690	1	1	0	0
rs62057153	rs56212100	G	1.62904	5.39974	0.0516519	0.510412	inactive	17	43501940	3	0	2	1
rs11012732	rs11012730	G	1.62893	5.39971	0.051664	0.510412	inactive	10	21811487	0	0	2	0
rs1420791	rs111658536	G	1.62841	5.39959	0.0517194	0.51068	inactive	17	64154634	0	0	1	0
rs2022130	rs4922561	C	1.62727	5.39933	0.0518398	0.511403	inactive	11	30853149	0	0	2	2
rs7809950	rs2293658	C	1.62717	5.39931	0.0518508	0.511403	inactive	7	107270567	0	0	1	1
rs114489117	rs12188163	A	1.62691	5.39925	0.051878	0.511403	inactive	5	93250608	0	0	2	1
rs7559976	rs62135623	G	1.62646	5.39915	0.0519262	0.511403	inactive	2	37776153	0	0	1	1
rs34464850	rs2861422	T	1.62638	5.39913	0.0519345	0.511403	inactive	3	141724644	0	0	1	1
rs910697	rs902289	T	1.62546	5.39892	0.0520325	0.512089	inactive	1	113236087	0	0	2	2
rs7809950	rs10267907	C	1.62514	5.39885	0.0520663	0.512142	inactive	7	107184466	0	0	1	1
rs7902527	rs1905539	T	1.62194	5.39812	0.0524086	0.515227	inactive	10	118739314	0	0	3	3
rs11692435	rs74855351	T	1.61868	5.39739	0.0527577	0.518145	inactive	2	98380681	1	1	0	0
rs13110077	rs4833183	T	1.61864	5.39737	0.0527629	0.518145	inactive	4	121722607	1	0	0	0
rs7874287	rs1322548	C	1.6175	5.39712	0.0528856	0.519068	inactive	9	101659813	0	0	2	0
rs630934	rs630934	C	1.61632	5.39685	0.0530121	0.520027	inactive	3	39489619	1	1	0	0
rs7123402	rs7131434	C	1.6152	5.39659	0.0531339	0.520937	inactive	11	110956417	0	0	1	0
rs62057153	rs878888	A	1.61469	5.39648	0.0531888	0.521193	inactive	17	43912635	4	1	2	2
rs910697	rs12046329	T	1.61164	5.39579	0.0535205	0.524158	inactive	1	113207531	1	0	2	2
rs4721802	rs17354370	A	1.61047	5.39552	0.0536473	0.524459	inactive	7	19599867	1	0	1	1
rs1556562	rs6604085	T	1.61034	5.39549	0.0536613	0.524459	inactive	1	92696189	0	0	1	0
rs2184968	rs9401877	T	1.61031	5.39549	0.053665	0.524459	inactive	6	126678785	0	0	2	2
rs10237366	rs6461385	T	1.61029	5.39548	0.0536677	0.524459	inactive	7	18882635	0	0	3	1
rs117892760	rs2210601	T	1.60999	5.39541	0.0537	0.524492	inactive	6	127218090	0	0	2	0
rs17464221	rs840588	A	1.60942	5.39528	0.0537623	0.524816	inactive	2	188183781	0	0	2	1
rs7188071	rs113079736	A	1.60821	5.39501	0.0538946	0.525823	inactive	16	28860183	1	0	1	0
rs9309013	rs10186013	C	1.60769	5.39489	0.0539514	0.526092	inactive	2	37891758	0	0	1	0
rs17718831	rs878172	A	1.60703	5.39474	0.0540236	0.526511	inactive	3	71622449	0	0	1	1
rs2022130	rs273557	G	1.60598	5.3945	0.054139	0.527351	inactive	11	30864854	0	0	2	2
rs1122688	rs879255	A	1.60489	5.39426	0.0542588	0.528137	inactive	10	118648043	0	0	3	0
rs7559976	rs12151799	G	1.60453	5.39418	0.0542984	0.528137	inactive	2	37767862	0	0	1	1
rs61508189	rs13085221	A	1.60445	5.39416	0.0543076	0.528137	inactive	3	146993150	0	0	1	0
rs40115	rs385317	G	1.60317	5.39387	0.0544489	0.529035	inactive	16	64952973	0	0	1	0
rs11695609	rs62133068	C	1.60308	5.39385	0.0544586	0.529035	inactive	2	37185131	0	0	2	1
rs1556562	rs2184193	C	1.60214	5.39363	0.054562	0.529521	inactive	1	93001143	0	0	1	1
rs2022130	rs163886	T	1.60209	5.39362	0.0545674	0.529521	inactive	11	30943561	0	0	2	2
rs1159974	rs4897155	C	1.60152	5.39349	0.0546307	0.52985	inactive	6	126095144	0	0	2	2
rs11684511	rs6760677	C	1.59807	5.39271	0.0550136	0.533277	inactive	2	150069133	0	0	1	0
rs2074404	rs199529	A	1.59736	5.39255	0.0550924	0.533354	inactive	17	44837217	4	0	3	2
rs2184968	rs9401903	T	1.59728	5.39253	0.0551015	0.533354	inactive	6	127055771	0	0	7	4
rs3770776	rs56163481	A	1.5972	5.39251	0.0551103	0.533354	inactive	2	37216322	0	0	1	0
rs2118004	rs10222624	A	1.5968	5.39242	0.0551557	0.533507	inactive	3	104720126	0	0	4	0
rs2358483	rs10152027	T	1.59473	5.39195	0.0553861	0.535222	inactive	14	54663635	0	0	1	1
rs11012732	rs4748775	T	1.59468	5.39194	0.0553923	0.535222	inactive	10	22277319	0	0	1	0
rs1159974	rs6902519	C	1.59419	5.39183	0.0554463	0.535457	inactive	6	126079087	0	0	2	0
rs4841029	rs6601730	T	1.59155	5.39123	0.0557434	0.537726	inactive	8	8602954	0	0	2	1
rs4721802	rs6971038	T	1.59142	5.3912	0.055758	0.537726	inactive	7	19596455	1	0	2	1
rs17718831	rs2116709	T	1.59105	5.39112	0.0557994	0.537726	inactive	3	71621669	0	0	1	0
rs35342371	rs7160278	C	1.59104	5.39111	0.0558006	0.537726	inactive	14	29212270	0	0	1	0
rs27493	rs27493	A	1.59057	5.39101	0.0558527	0.53794	inactive	5	82350191	0	0	1	1
rs62057153	rs62057116	T	1.58987	5.39085	0.0559321	0.538417	inactive	17	43899655	4	1	2	2
rs13021985	rs4637136	G	1.58927	5.39071	0.0559994	0.538589	inactive	2	162811186	0	0	1	1
rs630934	rs35310432	A	1.58918	5.39069	0.0560101	0.538589	inactive	3	39474958	1	1	0	0
rs7203251	rs11860417	C	1.58892	5.39063	0.0560395	0.538589	inactive	16	87230537	5	3	1	0
rs10940512	rs33329	C	1.58821	5.39047	0.0561197	0.539072	inactive	5	56145068	0	0	1	0
rs655045	rs9831812	G	1.58723	5.39025	0.0562306	0.539849	inactive	3	193556895	0	0	1	0
rs7809950	rs4727678	G	1.58422	5.38957	0.0565716	0.542835	inactive	7	107083635	0	0	1	0
rs2262601	rs2449030	A	1.58231	5.38913	0.0567892	0.544633	inactive	3	98720966	0	0	1	0
rs2118004	rs2118003	A	1.58086	5.38881	0.0569552	0.545934	inactive	3	104656639	0	0	5	2
rs6551313	rs9828969	A	1.579	5.38838	0.057168	0.547667	inactive	3	88432701	0	0	1	0
rs13110077	rs4336252	G	1.57875	5.38833	0.0571967	0.547667	inactive	4	121734404	1	0	0	0
rs3862145	rs7174403	C	1.57728	5.38799	0.0573659	0.548832	inactive	15	39628562	1	1	5	4
rs1792354	rs1622987	A	1.57716	5.38797	0.0573792	0.548832	inactive	11	92317858	0	0	5	2
rs6738528	rs3820821	T	1.57647	5.38781	0.0574593	0.549306	inactive	2	27155848	2	2	0	0
rs40115	rs35218	T	1.57559	5.38761	0.0575605	0.549982	inactive	16	65011855	0	0	2	1
rs12064109	rs10802073	T	1.57516	5.38751	0.0576097	0.550161	inactive	1	119604655	0	0	1	1
rs9863836	rs79553445	C	1.57489	5.38745	0.0576407	0.550165	inactive	3	104799105	0	0	4	1
rs6738528	rs6746337	A	1.57449	5.38736	0.0576875	0.5502	inactive	2	27341063	1	0	0	0
rs17419290	rs4700399	T	1.57418	5.38729	0.057723	0.5502	inactive	5	60136454	1	1	2	2
rs62057153	rs62064647	G	1.57407	5.38726	0.0577359	0.5502	inactive	17	43500621	3	0	2	1
rs4721802	rs4472417	A	1.57379	5.3872	0.0577676	0.550212	inactive	7	19613954	0	0	1	1
rs190958130	rs1361109	T	1.5724	5.38689	0.0579289	0.551354	inactive	6	126771143	2	1	6	3
rs12064109	rs2361272	C	1.5722	5.38684	0.0579515	0.551354	inactive	1	119603417	0	0	1	1
rs10431624	rs7148896	A	1.57196	5.38679	0.0579793	0.551354	inactive	14	54316607	0	0	2	1
rs7141150	rs112788486	G	1.57095	5.38656	0.0580973	0.552184	inactive	14	59867429	0	0	1	0
rs13011264	rs12615848	A	1.5697	5.38627	0.0582427	0.553275	inactive	2	149980096	0	0	2	2
rs2022130	rs911266	T	1.56844	5.38599	0.0583893	0.554375	inactive	11	30817439	0	0	2	2
rs2033939	rs16968890	C	1.5673	5.38573	0.0585219	0.555342	inactive	15	39638991	1	1	5	5
rs13110077	rs1877215	C	1.56487	5.38518	0.0588072	0.557756	inactive	4	121735981	1	0	0	0
rs61508189	rs1996711	T	1.56375	5.38492	0.0589387	0.558709	inactive	3	146980646	0	0	1	1
rs2184968	rs4427021	T	1.56312	5.38478	0.0590121	0.559111	inactive	6	126938446	0	0	7	4
rs2409691	rs4841504	A	1.56243	5.38463	0.059093	0.559141	inactive	8	11024663	0	0	2	1
rs7824177	rs6990312	T	1.56236	5.38461	0.0591018	0.559141	inactive	8	110602317	1	0	0	0
rs9399245	rs9399246	C	1.5623	5.3846	0.0591083	0.559141	inactive	6	138869438	0	0	5	1
rs40115	rs461814	G	1.56173	5.38447	0.0591762	0.559489	inactive	16	64964132	0	0	1	0
rs4721802	rs12538102	G	1.56093	5.38428	0.0592701	0.559852	inactive	7	19612705	0	0	2	1
rs12064109	rs2765531	A	1.56088	5.38427	0.0592766	0.559852	inactive	1	119585497	0	0	1	1
rs2074404	rs199535	A	1.56023	5.38413	0.0593529	0.560279	inactive	17	44822662	6	0	3	2
rs2022130	rs2312068	G	1.55945	5.38395	0.0594445	0.560741	inactive	11	30855691	0	0	2	2
rs30641	rs246440	A	1.55929	5.38391	0.059464	0.560741	inactive	5	129008696	1	0	2	1
rs2409691	rs4841478	T	1.55868	5.38377	0.0595362	0.561128	inactive	8	10873564	0	0	2	1
rs17179798	rs12580214	G	1.55817	5.38366	0.0595961	0.561399	inactive	12	5297959	0	0	2	0
rs4721802	rs7786991	A	1.55787	5.38359	0.0596322	0.561423	inactive	7	19619560	1	0	1	1
rs7996803	rs3813531	C	1.55763	5.38354	0.0596609	0.561423	inactive	13	81193993	0	0	1	0
rs3770776	rs78325039	C	1.55731	5.38346	0.059698	0.561479	inactive	2	37101871	0	0	1	0
rs2118004	rs12374067	G	1.55598	5.38316	0.0598562	0.562674	inactive	3	104667829	0	0	5	2
rs62057153	rs56385754	G	1.55557	5.38307	0.0599047	0.562836	inactive	17	43927255	4	1	3	2
rs2409691	rs4841495	C	1.55472	5.38288	0.0600061	0.563495	inactive	8	10958824	0	0	2	1
rs190958130	rs9388494	G	1.55426	5.38277	0.0600613	0.56364	inactive	6	126776094	1	0	5	3
rs4437022	rs4491782	C	1.55407	5.38273	0.0600841	0.56364	inactive	20	52422481	0	0	2	1
rs62057153	rs111739681	C	1.55354	5.38261	0.0601476	0.563942	inactive	17	43898459	4	1	2	2
rs10278627	rs56091404	T	1.55315	5.38252	0.0601939	0.564079	inactive	7	96218074	0	0	1	1
rs35342371	rs1955451	C	1.55289	5.38246	0.0602248	0.564079	inactive	14	29203527	0	0	1	0
rs10237366	rs6461393	G	1.55088	5.38201	0.060465	0.565798	inactive	7	18912815	0	0	4	2
rs4915928	rs2819128	T	1.55083	5.38199	0.060471	0.565798	inactive	1	64230554	0	0	1	1
rs40115	rs35146	C	1.5503	5.38187	0.0605347	0.5661	inactive	16	64983881	0	0	2	1
rs630934	rs13081054	G	1.5495	5.38169	0.0606302	0.566555	inactive	3	39472447	1	0	0	0
rs62057153	rs17769552	G	1.54937	5.38166	0.0606462	0.566555	inactive	17	43927290	3	1	3	2
rs4915928	rs2787679	C	1.5483	5.38142	0.0607749	0.567463	inactive	1	64221480	0	0	1	1
rs9328010	rs34052514	C	1.54706	5.38114	0.0609241	0.568562	inactive	5	106917021	0	0	2	0
rs6682671	rs2746478	C	1.54649	5.38101	0.0609934	0.568914	inactive	1	17342260	0	0	2	1
rs6505147	rs4328498	G	1.5462	5.38094	0.0610277	0.568939	inactive	17	28344276	1	0	2	1
rs7203251	rs4240792	G	1.54487	5.38064	0.0611883	0.569552	inactive	16	87235867	3	3	0	0
rs4147321	rs17308844	A	1.54479	5.38062	0.0611982	0.569552	inactive	5	81836865	1	0	1	0
rs12064109	rs2765531	G	1.54473	5.38061	0.061206	0.569552	inactive	1	119585497	0	0	1	1
rs1344762	rs1344766	T	1.54445	5.38055	0.0612395	0.569552	inactive	2	237704004	0	0	1	0
rs61508189	rs9289745	A	1.54435	5.38052	0.0612513	0.569552	inactive	3	147011653	0	0	1	1
rs10940512	rs832564	G	1.54383	5.3804	0.0613153	0.569853	inactive	5	56150622	0	0	1	1
rs910697	rs3013439	G	1.54332	5.38029	0.061377	0.570133	inactive	1	113200671	1	0	2	2
rs11171739	rs11171731	T	1.54259	5.38012	0.0614653	0.570658	inactive	12	56443342	0	0	1	0
rs7123402	rs57168185	A	1.54225	5.38005	0.0615066	0.570749	inactive	11	110948844	0	0	1	0
rs905124	rs1846953	T	1.54133	5.37984	0.0616183	0.57149	inactive	3	190611846	0	0	1	0
rs6738528	rs6754356	A	1.54063	5.37968	0.0617032	0.57172	inactive	2	27315021	3	0	0	0
rs62057153	rs62055895	A	1.54061	5.37967	0.0617064	0.57172	inactive	17	43844044	4	1	3	1
rs10940512	rs4146565	T	1.53956	5.37944	0.0618334	0.572372	inactive	5	56093825	0	0	1	1
rs630934	rs11709044	A	1.53951	5.37942	0.0618403	0.572372	inactive	3	39500200	1	0	0	0
rs114489117	rs4607342	T	1.53841	5.37918	0.0619745	0.57332	inactive	5	93177527	0	0	2	1
rs1326892	rs1409682	A	1.5381	5.37911	0.062012	0.573372	inactive	9	113665419	3	2	0	0
rs17419290	rs1526896	G	1.53741	5.37895	0.0620967	0.573861	inactive	5	60359710	1	1	2	2
rs7123402	rs1900556	C	1.53695	5.37884	0.0621531	0.574036	inactive	11	111019000	0	0	1	0
rs13319705	rs1393744	T	1.53653	5.37875	0.0622044	0.574036	inactive	3	104722954	0	0	5	3
rs2202895	rs8073963	A	1.53647	5.37874	0.0622111	0.574036	inactive	17	46609918	0	0	1	0
rs72761270	rs17214697	A	1.5359	5.37861	0.062281	0.574372	inactive	5	66118105	1	1	2	1
rs13011264	rs540187	T	1.53566	5.37855	0.0623113	0.574372	inactive	2	150003871	0	0	2	2
rs62057153	rs55763795	G	1.53393	5.37816	0.062523	0.575974	inactive	17	43908773	4	1	2	2
rs7715167	rs4868084	A	1.53372	5.37811	0.0625489	0.575974	inactive	5	170806656	0	0	1	0
rs4841029	rs4841025	G	1.53271	5.37788	0.0626734	0.576826	inactive	8	8603160	0	0	1	1
rs2074404	rs199442	G	1.53173	5.37766	0.0627943	0.577644	inactive	17	44820122	2	0	3	2
rs4841029	rs4841031	G	1.53143	5.37759	0.062832	0.577695	inactive	8	8607395	0	0	1	0
rs2074404	rs199505	A	1.52767	5.37674	0.0632976	0.581384	inactive	17	44859410	5	0	3	2
rs4841029	rs11774744	G	1.52635	5.37644	0.0634612	0.582428	inactive	8	8607764	0	0	1	0
rs2074404	rs199507	A	1.52603	5.37637	0.0635008	0.582428	inactive	17	44858855	5	0	3	2
rs114489117	rs2085960	G	1.52597	5.37635	0.0635082	0.582428	inactive	5	93399934	0	0	2	1
rs28410513	rs28633576	C	1.52508	5.37615	0.0636195	0.583151	inactive	9	98257305	1	0	4	3
rs1628768	rs1163246	G	1.52445	5.37601	0.0636983	0.583578	inactive	10	104893271	0	0	1	1
rs3862145	rs78396433	T	1.5225	5.37557	0.0639414	0.585263	inactive	15	39587337	0	0	1	1
rs1628768	rs1628768	C	1.52246	5.37556	0.0639472	0.585263	inactive	10	105012994	0	0	1	1
rs1344762	rs12467007	A	1.52189	5.37543	0.0640182	0.585615	inactive	2	237705088	0	0	1	0
rs3862145	rs8032326	A	1.52049	5.37511	0.0641944	0.586929	inactive	15	39619456	2	1	5	4
rs9401907	rs9375471	A	1.51983	5.37496	0.0642763	0.587381	inactive	6	127168152	0	0	1	0
rs2202895	rs2326012	T	1.51947	5.37488	0.0643218	0.587499	inactive	17	46618581	0	0	1	0
rs17019370	rs4420930	C	1.51827	5.37461	0.064473	0.588581	inactive	4	145321237	0	0	2	0
rs17464221	rs10203398	G	1.51714	5.37435	0.0646158	0.589587	inactive	2	188315577	0	0	2	1
rs3862145	rs117959877	C	1.5154	5.37396	0.0648357	0.591294	inactive	15	39581188	0	0	1	1
rs17019370	rs749316	G	1.51461	5.37378	0.0649354	0.591903	inactive	4	145371346	0	0	2	0
rs6738528	rs935018	T	1.51276	5.37336	0.0651703	0.593269	inactive	2	27106625	2	1	0	0
rs11012732	rs2941733	C	1.51259	5.37332	0.0651919	0.593269	inactive	10	22241656	0	0	1	0
rs72761270	rs55929615	T	1.51255	5.37331	0.0651972	0.593269	inactive	5	66113064	1	1	2	1
rs78502100	rs11855535	C	1.51239	5.37327	0.0652168	0.593269	inactive	15	39795475	0	0	3	2
rs7601767	rs13382470	C	1.51154	5.37308	0.0653253	0.593956	inactive	2	48179497	0	0	1	0
rs6505147	rs2447935	G	1.51099	5.37296	0.0653952	0.594034	inactive	17	28057524	0	0	2	1
rs9401907	rs9385407	A	1.51096	5.37295	0.0653998	0.594034	inactive	6	127161066	0	0	1	0
rs62399042	rs1549892	G	1.51013	5.37276	0.0655055	0.594506	inactive	5	129073197	0	0	1	0
rs62057153	rs71373572	A	1.51003	5.37274	0.0655177	0.594506	inactive	17	43525022	4	0	2	1
rs1628768	rs7911488	G	1.50841	5.37237	0.0657251	0.595822	inactive	10	105154089	0	0	1	1
rs630934	rs12495185	A	1.50838	5.37236	0.0657287	0.595822	inactive	3	39472790	1	1	0	0
rs4841029	rs574595	C	1.50774	5.37222	0.0658105	0.596263	inactive	8	8593744	0	0	1	0
rs114489117	rs10063045	A	1.50478	5.37155	0.0661902	0.599402	inactive	5	93457584	0	0	2	1
rs4437022	rs2870288	G	1.50389	5.37135	0.0663043	0.600063	inactive	20	52423242	0	0	3	1
rs62057153	rs62054805	A	1.50332	5.37122	0.0663782	0.600063	inactive	17	43915054	4	1	3	2
rs13110077	rs343192	T	1.50272	5.37108	0.0664561	0.600063	inactive	4	121738049	1	0	0	0
rs4915928	rs2819130	A	1.50264	5.37106	0.0664661	0.600063	inactive	1	64231541	0	0	1	1
rs12958970	rs16940910	T	1.50247	5.37102	0.066488	0.600063	inactive	18	22234512	1	1	0	0
rs4492207	rs926855	G	1.50243	5.37101	0.0664929	0.600063	inactive	6	126021782	0	0	1	0
rs12938190	rs2322791	C	1.50232	5.37099	0.0665075	0.600063	inactive	17	13052547	0	0	1	0
rs6840242	rs2171278	G	1.50215	5.37095	0.0665294	0.600063	inactive	4	113416438	0	0	1	0
rs78502100	rs12438465	G	1.50128	5.37075	0.0666415	0.600648	inactive	15	39745561	1	0	4	2
rs7824177	rs6988341	G	1.50111	5.37072	0.0666631	0.600648	inactive	8	110584426	1	1	0	0
rs12118339	rs1337524	T	1.50057	5.37059	0.0667328	0.600648	inactive	1	47952266	2	1	0	0
rs17419290	rs56031340	G	1.50052	5.37058	0.0667396	0.600648	inactive	5	60253870	1	1	2	2
rs10940512	rs166170	G	1.50036	5.37054	0.0667609	0.600648	inactive	5	56136235	0	0	1	1
rs2409691	rs4841503	A	1.4995	5.37035	0.0668724	0.60107	inactive	8	11024326	0	0	2	1
rs13011264	rs396332	C	1.49948	5.37035	0.0668745	0.60107	inactive	2	149998702	0	0	2	2
rs13319705	rs10222621	T	1.49757	5.36991	0.0671219	0.602801	inactive	3	104719857	0	0	5	4
rs11161942	rs12402557	T	1.49696	5.36977	0.0672018	0.602801	inactive	1	87631649	0	0	1	1
rs7123402	rs7123402	T	1.49695	5.36977	0.067203	0.602801	inactive	11	110962056	0	0	4	1
rs1822951	rs7830804	T	1.49676	5.36973	0.0672279	0.602801	inactive	8	8970762	0	0	1	0
rs114489117	rs28412976	T	1.49671	5.36972	0.0672342	0.602801	inactive	5	93248377	0	0	2	1
rs552305	rs564702	A	1.49619	5.3696	0.0673027	0.60293	inactive	3	177284035	0	0	2	1
rs17601140	rs2958306	T	1.49609	5.36958	0.0673155	0.60293	inactive	15	39091316	0	0	2	0
rs62385486	rs17654445	A	1.49567	5.36948	0.0673695	0.603115	inactive	5	171925864	2	1	0	0
rs10278627	rs117352374	G	1.49444	5.3692	0.0675307	0.604258	inactive	7	96207098	0	0	1	0
rs4841029	rs4841025	A	1.49405	5.36911	0.0675808	0.604405	inactive	8	8603160	0	0	1	1
[truncated: 15,838 more rows]

## Sheet: b. Allelic effect (Veh)
SNP	Ref	Alt	logFC	AveExpr	t	P-value	adj P-value	B	emVar
rs177114	A	C	3.90623	-0.489108	61.6815	1.41939e-34	9.38218e-32	69.0827	TRUE
rs6547356	C	G	-3.90826	-0.0844194	-52.8762	1.7846e-32	5.89809e-30	64.3147	TRUE
rs9912530	T	C	-1.92128	2.00355	-44.7741	3.24002e-30	7.13885e-28	59.1225	TRUE
rs7894768	T	C	2.25324	-0.147808	42.9417	1.19241e-29	1.97046e-27	57.7938	TRUE
rs11114141	T	C	2.86168	1.76864	41.0481	4.85633e-29	6.42007e-27	56.2642	TRUE
rs9937293	A	G	2.17103	-0.502933	32.5913	6.14666e-26	6.77157e-24	49.12	TRUE
rs7476050	A	G	3.09851	-1.01007	28.0117	6.3686e-24	6.01377e-22	44.6562	TRUE
rs55901622	A	G	1.27247	0.0843426	26.8978	2.19011e-23	1.80958e-21	43.1959	TRUE
rs35884427	A	G	1.64088	-0.63376	21.5641	1.68851e-20	1.24012e-18	36.606	TRUE
rs1078809	T	C	-0.883607	-0.597574	-19.8753	1.88174e-19	1.24383e-17	33.8542	TRUE
rs4592712	T	C	0.655108	3.13737	17.5762	6.74856e-18	4.05527e-16	30.1879	TRUE
rs11654983	A	C	-0.768594	2.5948	-16.7556	2.66124e-17	1.4659e-15	28.7571	TRUE
rs7222242	A	C	0.728761	0.69482	16.5307	3.91255e-17	1.98938e-15	28.4612	TRUE
rs59343017	A	G	0.624056	4.06318	16.213	6.79399e-17	3.20773e-15	27.8436	TRUE
rs28735393	A	G	0.524255	3.75982	15.6015	2.01344e-16	8.87258e-15	26.7001	TRUE
rs1870015	A	G	0.864102	2.91288	14.9819	6.26455e-16	2.58804e-14	25.8568	TRUE
rs9732777	T	C	0.775608	0.309624	14.117	3.24754e-15	1.26272e-13	23.9298	TRUE
rs6682671	T	C	1.09587	1.80309	13.9679	4.34561e-15	1.59581e-13	24.0775	TRUE
rs865570	T	C	0.716178	-0.233544	13.8793	5.17219e-15	1.79938e-13	23.4064	TRUE
rs273592	T	C	0.608097	-0.769999	12.7903	4.70436e-14	1.55479e-12	21.2523	TRUE
rs273576	A	G	0.780838	-0.164786	12.6201	6.72239e-14	2.10957e-12	21.0362	TRUE
rs832537	T	C	0.546625	1.28418	12.5886	7.18298e-14	2.10957e-12	20.7114	TRUE
rs62054809	T	C	0.801915	-1.37177	12.5784	7.3404e-14	2.10957e-12	20.858	TRUE
rs59042894	A	G	0.489505	1.16967	12.0666	2.19481e-13	5.91186e-12	19.5572	TRUE
rs9557396	A	G	-0.734391	2.67959	-12.058	2.23612e-13	5.91186e-12	19.7283	TRUE
rs7214458	T	C	0.661112	-1.26361	12.04	2.32539e-13	5.91186e-12	19.6288	TRUE
rs4016036	T	C	0.596481	1.53599	11.3507	1.07023e-12	2.62009e-11	18.0774	TRUE
rs11022129	T	C	0.680496	-1.44778	10.9648	2.5797e-12	6.08992e-11	17.0809	TRUE
rs3096383	A	G	0.405804	-0.0894274	10.3467	1.09831e-11	2.50339e-10	15.5939	TRUE
rs4897156	A	G	0.681471	0.295236	10.2295	1.4535e-11	3.20254e-10	15.3173	TRUE
rs8078459	T	C	0.474999	1.89769	10.0029	2.51114e-11	5.35441e-10	14.7808	TRUE
rs112275793	A	C	0.812133	-1.12251	9.7095	5.14858e-11	1.0635e-09	14.3615	TRUE
rs12935138	A	G	0.431275	-0.750046	9.307	1.40408e-10	2.7793e-09	12.9232	TRUE
rs13059755	T	C	0.456901	-1.01741	9.29985	1.4296e-10	2.7793e-09	13.0556	TRUE
rs11164654	T	C	0.383494	2.9099	9.27663	1.51579e-10	2.86268e-09	12.903	TRUE
rs1820941	T	C	0.355275	2.20978	9.23384	1.68879e-10	3.1008e-09	12.8252	TRUE
rs6440057	T	C	0.452273	2.93096	9.19426	1.86676e-10	3.33494e-09	12.8827	TRUE
rs12003640	A	G	0.309865	2.78708	8.86869	4.28896e-10	7.46053e-09	11.7644	TRUE
rs11872020	A	G	0.425113	-1.188	8.27999	1.99883e-09	3.38776e-08	10.389	TRUE
rs2909456	T	C	-0.685714	-2.34088	-8.11703	3.08452e-09	5.09717e-08	9.84501	TRUE
rs34732613	T	C	0.67868	-2.54604	7.50392	1.62426e-08	2.61863e-07	8.79212	TRUE
rs4670181	C	G	0.329929	0.845112	7.32826	2.63556e-08	4.14787e-07	7.69118	TRUE
rs12079257	T	C	0.249528	0.18499	7.2443	3.32558e-08	5.11211e-07	7.38707	TRUE
rs12446589	A	G	0.598512	-2.08698	6.76619	1.26778e-07	1.90455e-06	6.32465	TRUE
rs111960572	A	G	-0.508597	0.522002	-6.67909	1.62161e-07	2.38196e-06	6.40566	TRUE
rs273564	A	G	-0.305241	1.28553	-6.59651	2.04909e-07	2.94445e-06	5.50458	TRUE
rs34322452	A	G	0.216111	2.61185	6.57452	2.18108e-07	3.06743e-06	5.43241	TRUE
rs11744086	A	G	0.450259	-2.44057	6.51893	2.55427e-07	3.51744e-06	5.33647	TRUE
rs4774220	A	G	0.247427	2.41199	6.4691	2.94339e-07	3.9235e-06	5.33875	TRUE
rs4074462	T	G	0.497965	-2.01376	6.46619	2.96785e-07	3.9235e-06	5.26973	TRUE
rs11868763	A	C	0.613313	-1.81712	6.32447	4.44682e-07	5.76343e-06	5.44212	TRUE
rs4811474	T	G	0.281254	-0.251035	6.25139	5.48096e-07	6.96715e-06	4.70785	TRUE
rs9972768	A	C	0.310099	-0.810631	6.22943	5.83678e-07	7.27946e-06	4.59518	TRUE
rs13323015	T	C	0.599168	-2.43173	6.20398	6.27845e-07	7.68528e-06	4.57025	TRUE
rs11894589	T	C	0.455056	-1.48749	6.18776	6.57734e-07	7.90477e-06	4.62687	TRUE
rs1674087	T	G	0.466167	-2.49912	6.14773	7.37774e-07	8.70836e-06	4.23532	TRUE
rs7174004	A	G	0.394666	-2.22742	6.04654	9.86729e-07	1.14426e-05	4.10809	TRUE
rs112367099	A	C	-0.565927	-1.78121	-6.01353	1.08504e-06	1.23657e-05	4.4289	TRUE
rs28687365	A	C	0.509775	-2.55576	5.92738	1.39064e-06	1.55799e-05	3.72227	TRUE
rs473596	T	C	0.608718	-2.63698	5.89838	1.51191e-06	1.66562e-05	3.80081	TRUE
rs12452288	A	G	-0.285851	-0.129167	-5.84871	1.74483e-06	1.87444e-05	3.39138	TRUE
rs12714094	A	C	0.652511	-1.785	5.84607	1.75818e-06	1.87444e-05	4.05104	TRUE
rs113080312	T	C	0.538149	-1.83735	5.63229	3.2614e-06	3.42188e-05	3.24285	TRUE
rs199502	A	G	0.417349	-2.4061	5.56703	3.93947e-06	4.06873e-05	2.5208	TRUE
rs2863018	T	C	0.375866	-2.05181	5.55793	4.04468e-06	4.11313e-05	2.58159	TRUE
rs6881844	T	C	0.213363	2.7073	5.48347	5.01811e-06	5.02571e-05	2.31991	TRUE
rs9389588	A	C	-0.231736	1.18084	-5.44376	5.6299e-06	5.55428e-05	2.43124	TRUE
rs28495472	A	G	0.228048	2.6974	5.42125	6.00942e-06	5.84151e-05	2.20324	TRUE
rs62065441	A	G	0.323567	-1.33996	5.39568	6.47158e-06	6.19504e-05	2.2902	TRUE
rs11887401	T	G	0.42023	-1.98069	5.39097	6.56055e-06	6.19504e-05	2.1607	TRUE
rs34622	A	G	0.291893	-1.22897	5.3447	7.50193e-06	6.98419e-05	1.99512	TRUE
rs4897175	A	G	0.523269	-2.57586	5.32311	7.98629e-06	7.33186e-05	1.83445	TRUE
rs30682	C	G	0.363582	-2.48624	5.30463	8.42564e-06	7.62924e-05	2.03222	TRUE
rs2807985	A	C	0.430597	-2.5455	5.28312	8.96785e-06	8.01047e-05	1.96542	TRUE
rs832533	T	C	0.681158	-2.26886	5.24511	1.00121e-05	8.82402e-05	2.2248	TRUE
rs199510	A	C	0.379863	1.98023	5.23741	1.0238e-05	8.90438e-05	2.16551	TRUE
rs177930	A	G	0.473075	-2.51449	5.22728	1.05431e-05	9.05067e-05	1.63869	TRUE
rs1532418	T	G	0.453383	-2.50625	5.18035	1.20787e-05	0.000102359	1.58887	TRUE
rs17020711	T	C	0.45082	-2.36674	5.14396	1.34217e-05	0.000111313	1.40485	TRUE
rs112969546	A	G	0.313634	1.90787	5.13868	1.36288e-05	0.000111313	1.83689	TRUE
rs12666412	A	G	0.377243	-2.49099	5.13838	1.36405e-05	0.000111313	1.37392	TRUE
rs6862118	A	G	0.397424	-2.50457	5.11913	1.44226e-05	0.0001149	1.38364	TRUE
rs75939512	T	C	0.327431	-0.384317	5.11901	1.44276e-05	0.0001149	1.72119	TRUE
rs9308798	A	G	0.574568	-2.56954	5.06861	1.66948e-05	0.000131372	1.50499	TRUE
rs74280518	A	G	0.376924	-0.975398	5.05586	1.73227e-05	0.00013471	1.53061	TRUE
rs2384571	C	G	0.475168	-2.55047	5.03028	1.8654e-05	0.000143375	1.0431	TRUE
rs111714591	T	C	0.45011	-2.12517	5.01408	1.95495e-05	0.000147459	1.4464	TRUE
rs10501797	C	G	0.412728	-2.53718	5.01264	1.96314e-05	0.000147459	1.2455	TRUE
rs6022770	A	T	-0.483432	-1.95263	-4.98012	2.15684e-05	0.000160188	1.18654	TRUE
rs184418644	T	C	0.320121	-1.73264	4.94512	2.38656e-05	0.00017528	0.751342	TRUE
rs61048229	A	C	0.301617	-2.20303	4.9363	2.44821e-05	0.000177132	0.723316	TRUE
rs12492865	T	C	0.420445	-2.50627	4.93389	2.46538e-05	0.000177132	0.886479	TRUE
rs853976	T	C	0.219419	4.18358	4.88139	2.86931e-05	0.000203937	0.764167	TRUE
rs6547401	A	G	0.423466	-2.28513	4.87707	2.90533e-05	0.0002043	0.73482	TRUE
rs8069669	T	C	0.202983	-1.06558	4.87054	2.96069e-05	0.000206002	0.632696	TRUE
rs17457430	A	G	0.370864	-2.4793	4.8306	3.32266e-05	0.000228547	0.500697	TRUE
rs4915927	T	G	0.318334	-2.04271	4.82736	3.35387e-05	0.000228547	0.408634	TRUE
rs10106453	A	G	-0.230558	0.101439	-4.76718	3.98978e-05	0.000269107	0.43246	TRUE
rs72846198	A	G	0.259192	-1.87203	4.7535	4.15027e-05	0.000277104	0.222804	TRUE
rs12218858	T	C	0.175632	4.11492	4.60037	6.44823e-05	0.000426228	-0.258272	TRUE
rs4811473	T	C	0.171906	2.16648	4.5949	6.55032e-05	0.000428689	-0.196748	TRUE
rs7634809	T	C	0.273493	1.59568	4.57731	6.88963e-05	0.000446475	-0.115608	TRUE
rs6556841	C	G	0.437131	-2.53902	4.52885	7.91701e-05	0.000508072	-0.311173	TRUE
rs6503448	A	G	0.388276	-2.5259	4.51017	8.35251e-05	0.000528296	-0.111647	TRUE
rs12708381	A	G	0.297388	-2.44295	4.50604	8.45179e-05	0.000528296	-0.46326	TRUE
rs159536	A	G	0.238174	-0.20553	4.50521	8.47192e-05	0.000528296	-0.122547	TRUE
rs1910326	T	C	-0.270142	-1.50723	-4.42818	0.000105602	0.000652365	-0.548195	TRUE
rs10076742	T	C	0.510663	-2.51124	4.41056	0.000111052	0.000679679	-0.438211	TRUE
rs10059630	A	C	0.466752	-2.44295	4.39464	0.000116214	0.000704749	-0.230625	TRUE
rs62055903	A	C	0.312725	-2.47113	4.37274	0.000123707	0.000743365	-0.896846	TRUE
rs2193094	T	G	0.72188	-2.39274	4.35442	0.000130337	0.000776151	-0.0129993	TRUE
rs7644155	T	C	0.20965	-0.663966	4.33763	0.000136719	0.000806888	-0.750635	TRUE
rs111911796	C	G	0.240405	-1.45364	4.3326	0.000138691	0.000811284	-0.977537	TRUE
rs13081914	T	C	0.246959	-2.35023	4.32526	0.000141619	0.000821144	-0.996025	TRUE
rs6744560	A	C	0.621415	-2.50227	4.31928	0.000144049	0.000827969	-0.284736	TRUE
rs28610997	T	C	0.390391	-2.52111	4.3131	0.000146605	0.000835394	-0.88042	TRUE
rs13183742	T	C	0.538077	-2.48561	4.22667	0.000187379	0.00105861	-0.831831	TRUE
rs112295363	T	C	0.272981	0.95953	4.21724	0.000192452	0.00107806	-0.822709	TRUE
rs2658420	A	T	0.551573	-2.50242	4.20958	0.000196674	0.00109245	-0.951555	TRUE
rs62057103	T	C	0.24259	-0.307458	4.20513	0.000199167	0.00109708	-0.968023	TRUE
rs1918902	C	G	0.38757	-2.50872	4.20098	0.000201518	0.00110086	-1.26783	TRUE
rs12148631	C	G	0.392473	-2.44893	4.18892	0.000208514	0.00112974	-1.25947	TRUE
rs9841688	A	G	0.35927	-2.49436	4.18549	0.000210547	0.00113148	-1.31782	TRUE
rs11114129	A	G	0.325336	-2.48637	4.17429	0.000217319	0.00115845	-1.2674	TRUE
rs9890205	T	C	0.372214	-2.51221	4.15453	0.000229795	0.00121515	-1.41062	TRUE
rs199447	T	C	0.171086	1.44623	4.1468	0.000234867	0.00123212	-1.48029	TRUE
rs6706127	T	C	0.218715	1.19795	4.14134	0.000238518	0.00124142	-1.1676	TRUE
rs28634357	A	G	0.162813	0.819243	4.13504	0.000242793	0.0012538	-1.53273	TRUE
rs11161938	T	C	1.05796	-1.76045	4.11081	0.000259957	0.00133203	-0.528926	TRUE
rs6432708	T	C	0.335653	-2.49197	4.07097	0.000290805	0.00147863	-1.70213	TRUE
rs7778201	A	G	0.425314	-2.36484	4.0482	0.000310025	0.00155552	-1.56163	TRUE
rs67530928	T	G	0.364187	-2.51453	4.04426	0.000313468	0.00155552	-1.71373	TRUE
rs4833412	T	C	0.32997	-2.4285	4.0442	0.000313527	0.00155552	-1.65008	TRUE
rs2765532	T	C	0.265517	-1.17936	4.04214	0.00031534	0.00155552	-1.49964	TRUE
rs4843560	A	G	0.303027	-1.74238	4.0323	0.000324167	0.00158722	-1.40262	TRUE
rs8065261	T	C	0.259379	-2.24983	4.02617	0.000329797	0.00160291	-1.77078	TRUE
rs8033007	C	G	0.289235	-2.42935	4.00511	0.000349846	0.00168794	-1.80869	TRUE
rs6855246	A	G	0.369966	-1.0852	4.00237	0.00035254	0.00168862	-1.36894	TRUE
rs1879586	C	G	-0.417513	-2.66036	-3.9992	0.000355687	0.00169143	-1.40942	TRUE
rs62343635	A	G	0.386432	-2.37843	3.96637	0.000389896	0.00184086	-1.81789	TRUE
rs6013803	T	C	0.516134	-1.81086	3.9601	0.000396791	0.00186013	-1.22164	TRUE
rs150994863	A	C	0.160626	-0.485028	3.95262	0.000405171	0.00188604	-1.9954	TRUE
rs59744322	T	G	0.37297	-1.65852	3.94827	0.000410117	0.00189571	-1.63092	TRUE
rs1356411	A	C	0.340972	-2.456	3.93996	0.000419747	0.00192676	-2.03617	TRUE
rs4389320	T	C	0.473575	-2.33924	3.92327	0.000439746	0.00200463	-1.81372	TRUE
rs9631465	A	G	0.368789	-2.41837	3.91799	0.000446255	0.00202037	-2.0486	TRUE
rs832579	A	G	0.507217	-2.29796	3.90077	0.000468176	0.0021052	-1.53586	TRUE
rs7704936	A	G	-0.306557	-2.57643	-3.88515	0.000488968	0.00218384	-2.02166	TRUE
rs13411274	A	C	0.486495	-2.45074	3.87384	0.000504591	0.00223849	-2.10036	TRUE
rs12534601	A	G	0.310149	-2.453	3.86789	0.000513004	0.00226064	-2.16914	TRUE
rs62057118	A	G	0.348383	-2.51192	3.85129	0.000537183	0.00235151	-2.20494	TRUE
rs12816912	A	G	0.435025	-2.48558	3.8454	0.00054604	0.00237455	-2.0607	TRUE
rs6022763	A	C	0.396036	-2.13756	3.8392	0.000555496	0.00239989	-1.81396	TRUE
rs9398173	T	C	0.257905	-2.40187	3.82217	0.000582344	0.00249954	-2.42715	TRUE
rs10828266	A	G	0.422274	-2.52745	3.78038	0.000653656	0.00278753	-2.34842	TRUE
rs12466127	A	C	0.360022	-2.49173	3.77456	0.000664232	0.00281447	-2.16176	TRUE
rs75778110	T	C	0.420984	-2.43066	3.76613	0.000679859	0.00285542	-2.03547	TRUE
rs56919609	T	C	0.164426	0.0104829	3.76471	0.000682535	0.00285542	-2.45296	TRUE
rs17323433	A	G	0.313543	-2.46892	3.75643	0.000698293	0.00290296	-2.43866	TRUE
rs55816036	A	G	0.14391	1.60937	3.73961	0.000731391	0.00302156	-2.6129	TRUE
rs1570837	T	C	0.382055	-2.48188	3.73691	0.000736843	0.00302518	-2.43496	TRUE
rs10465753	A	G	-0.213324	-1.20887	-3.72518	0.000761005	0.00310509	-2.60597	TRUE
rs1792346	T	C	0.20988	-1.15541	3.72196	0.000767756	0.00311341	-2.57467	TRUE
rs62057152	C	G	0.132602	2.03979	3.69448	0.000827914	0.0033369	-2.70465	TRUE
rs73137123	T	G	0.310272	-1.94213	3.69016	0.000837792	0.00334297	-2.3349	TRUE
rs2395882	C	G	0.132422	2.34056	3.6894	0.000839537	0.00334297	-2.64133	TRUE
rs117365970	A	G	0.399658	-2.40179	3.6745	0.000874515	0.0034614	-2.17359	TRUE
rs6903242	A	G	0.164588	-0.695445	3.66217	0.000904521	0.00355886	-2.8504	TRUE
rs2028078	A	G	0.195593	1.27404	3.6368	0.00096946	0.00379179	-2.6542	TRUE
rs9385384	T	C	0.291994	-2.33633	3.62145	0.00101092	0.00393069	-2.76591	TRUE
rs10876866	A	G	0.307278	-2.47475	3.61383	0.00103212	0.00396989	-2.78833	TRUE
rs34897829	A	G	0.321404	-2.45581	3.61351	0.00103301	0.00396989	-2.86889	TRUE
rs34316712	C	G	0.229825	-1.82852	3.60791	0.00104891	0.00400769	-2.98184	TRUE
rs1712517	T	C	0.698867	-2.46925	3.55162	0.00122218	0.00464288	-2.19727	TRUE
rs1791558	A	G	-0.166009	0.0491591	-3.54442	0.00124627	0.00470736	-3.02984	TRUE
rs7186498	T	C	0.204893	-1.8467	3.5285	0.00130113	0.00488665	-3.06585	TRUE
rs10457478	C	G	0.316481	-2.48113	3.52554	0.0013116	0.00489812	-2.94076	TRUE
rs1021005	A	G	0.302408	-2.48264	3.5214	0.00132634	0.00492535	-3.00889	TRUE
rs10076461	T	C	0.222277	-2.03253	3.50362	0.00139157	0.00513871	-3.20775	TRUE
rs58281268	A	G	0.236628	-2.3041	3.48597	0.00145939	0.00533913	-3.2438	TRUE
rs9989493	T	C	0.441661	-1.68898	3.48493	0.00146348	0.00533913	-2.50197	TRUE
rs777707	A	G	0.315216	-2.49439	3.48326	0.00147008	0.00533913	-3.18078	TRUE
rs11714792	A	G	0.242248	-2.40208	3.4773	0.00149384	0.00539578	-3.27685	TRUE
rs30704	C	G	0.32088	-2.45966	3.46557	0.00154172	0.00553846	-3.06962	TRUE
rs6443469	T	C	0.374172	-2.17254	3.45764	0.00157492	0.00562714	-2.80026	TRUE
rs12067751	A	G	0.261982	-2.44412	3.45174	0.00160007	0.00568629	-3.38371	TRUE
rs878887	T	C	0.250895	-2.44277	3.4477	0.00161754	0.00571761	-3.30431	TRUE
rs62448118	T	G	0.213581	-2.39196	3.44548	0.00162719	0.00572111	-3.41504	TRUE
rs3112620	A	T	0.301403	-2.032	3.38996	0.00188779	0.00660228	-3.16724	TRUE
rs142167	A	G	0.306223	-2.43216	3.37519	0.0019636	0.00683125	-3.45106	TRUE
rs112995489	T	G	0.340218	-2.29523	3.34667	0.00211837	0.0073311	-3.30494	TRUE
rs6745807	A	C	0.515415	-2.40998	3.33589	0.00217986	0.00750461	-2.99665	TRUE
rs11726117	T	C	0.303397	-2.45247	3.32249	0.00225869	0.00770953	-3.56435	TRUE
rs7206214	A	G	0.299102	-2.42791	3.3203	0.00227186	0.00770953	-3.64586	TRUE
rs68175985	A	G	0.307883	-2.41631	3.31988	0.00227437	0.00770953	-3.46285	TRUE
rs11677841	T	G	0.407509	-2.528	3.31744	0.0022891	0.00771989	-3.3506	TRUE
rs13186579	A	G	0.418296	-2.36902	3.30778	0.00234841	0.00787969	-3.30545	TRUE
rs6068681	A	G	0.222857	-2.2542	3.29841	0.0024073	0.00798964	-3.74298	TRUE
rs12934308	A	G	0.250548	-2.36319	3.29814	0.002409	0.00798964	-3.80018	TRUE
rs62172532	T	G	-0.277634	-2.55836	-3.29682	0.00241744	0.00798964	-3.76225	TRUE
rs1554658	A	G	0.346291	-2.46467	3.28852	0.00247102	0.00812609	-3.64827	TRUE
rs72797464	A	G	-1.02006	-1.59624	-3.27825	0.00253887	0.00830788	-2.52982	TRUE
rs150476910	A	T	0.32017	-2.42238	3.26809	0.00260777	0.00849129	-3.58339	TRUE
rs10518379	T	C	-0.327399	-2.39765	-3.26477	0.00263068	0.00852391	-3.6895	TRUE
rs2287108	A	T	0.414982	-2.51635	3.25133	0.0027253	0.00878743	-3.56586	TRUE
rs6450408	T	C	0.307524	-2.46958	3.22595	0.00291303	0.00934714	-3.74428	TRUE
rs12451175	A	C	0.164301	2.75769	3.21715	0.002981	0.00948378	-3.55575	TRUE
rs11102512	A	G	0.29135	-2.47302	3.21672	0.00298431	0.00948378	-3.77015	TRUE
rs1986012	T	C	0.112395	2.53313	3.18155	0.00327158	0.010347	-4.06676	TRUE
rs12465315	C	G	0.393741	-2.44668	3.17744	0.0033068	0.0104085	-3.36459	TRUE
rs1905542	T	C	0.252788	-2.44867	3.16407	0.00342391	0.0107261	-4.00699	TRUE
rs146862216	A	G	0.354595	0.953038	3.15943	0.00346556	0.0108054	-3.06053	TRUE
rs2787681	A	C	0.141115	-0.0148248	3.15575	0.00349882	0.0108578	-3.99761	TRUE
rs868791	T	C	0.332569	-2.33002	3.11716	0.00386708	0.0119446	-4.0003	TRUE
rs4461132	A	G	0.204937	-0.891237	3.08921	0.00415647	0.0127787	-3.82398	TRUE
rs2666757	A	C	-0.272948	-2.57945	-3.08408	0.00421174	0.0128887	-4.05904	TRUE
rs10784448	A	C	0.287105	-2.47685	3.07966	0.00425991	0.0129761	-4.17657	TRUE
rs4905807	T	C	0.345581	-2.39155	3.07395	0.00432296	0.0131077	-3.94875	TRUE
rs7171244	A	G	-0.442676	-2.43474	-3.07054	0.00436114	0.0131631	-3.60371	TRUE
rs2617877	T	C	0.131658	0.350488	3.06807	0.00438887	0.0131865	-4.25761	TRUE
rs7633321	T	G	0.253773	-2.40876	3.06271	0.00444974	0.0133089	-4.33786	TRUE
rs7315978	T	C	0.25077	-2.42854	3.04099	0.00470466	0.014008	-4.24372	TRUE
rs76938694	A	C	0.253284	-2.45413	3.03463	0.0047819	0.0141536	-4.40246	TRUE
rs6925607	T	C	0.414915	-2.38282	3.03261	0.0048067	0.0141536	-3.63316	TRUE
rs526330	T	C	0.209258	-2.36158	3.03171	0.00481779	0.0141536	-4.43232	TRUE
rs7933651	T	C	0.154093	-0.660071	3.02154	0.00494462	0.0144619	-4.29619	TRUE
rs11685426	A	G	0.299546	-2.48516	3.01961	0.0049691	0.0144695	-4.31992	TRUE
rs273615	A	C	0.249723	-1.0121	3.00513	0.00515608	0.0149481	-4.06941	TRUE
rs12615848	A	G	0.259653	-2.39795	2.99509	0.00528961	0.0152683	-4.38747	TRUE
rs2591960	A	T	0.356939	-2.51764	2.98653	0.00540617	0.0155369	-4.35898	TRUE
rs7212532	T	G	0.146567	-1.87265	2.95994	0.00578355	0.0164596	-4.62864	TRUE
rs34118104	A	G	0.265638	-2.45493	2.95885	0.00579948	0.0164596	-4.57272	TRUE
rs6431484	A	G	0.306678	-2.45579	2.95868	0.00580195	0.0164596	-4.4603	TRUE
rs12992560	T	G	0.228975	-2.10782	2.95295	0.00588684	0.0166291	-4.50144	TRUE
rs1976633	A	G	-0.240912	-1.24278	-2.94528	0.00600203	0.0168636	-4.21499	TRUE
rs62109894	T	C	0.186284	-1.78691	2.94404	0.00602089	0.0168636	-4.48273	TRUE
rs11708828	T	C	0.155591	-1.51813	2.92935	0.00624847	0.0174272	-4.59373	TRUE
rs2106785	T	C	-0.307185	-2.59253	-2.9241	0.00633173	0.0175852	-4.60533	TRUE
rs810078	A	G	-0.210321	-2.19584	-2.91785	0.00643207	0.0177858	-4.57193	TRUE
rs6022769	A	G	0.242518	-1.75721	2.91627	0.00645778	0.0177858	-4.51428	TRUE
rs56233672	T	C	-0.0985744	0.86657	-2.90585	0.00662919	0.0181821	-4.75474	TRUE
rs2658397	T	C	0.361194	-2.30236	2.90156	0.00670115	0.0183036	-4.09588	TRUE
rs11678188	T	C	0.21244	-2.4236	2.89557	0.00680255	0.0185041	-4.73559	TRUE
rs10075459	C	G	0.695705	-1.79821	2.88914	0.00691331	0.0187283	-3.71218	TRUE
rs30375	C	G	0.135902	0.270103	2.87002	0.00725219	0.0195661	-4.68795	TRUE
rs112195026	A	G	0.203453	-2.2194	2.86775	0.00729347	0.0195975	-4.75784	TRUE
rs35203	A	G	-0.244571	-2.55594	-2.86405	0.00736122	0.0196394	-4.66366	TRUE
rs10192867	A	G	0.225167	-2.32963	2.86366	0.00736848	0.0196394	-4.6189	TRUE
rs62054817	A	G	0.22434	-2.4009	2.85783	0.00747648	0.0198472	-4.78838	TRUE
rs11641216	A	G	0.163798	-2.38113	2.85471	0.00753492	0.0199223	-4.83437	TRUE
rs11114142	A	G	-0.419568	-2.40954	-2.85155	0.00759447	0.0199998	-3.78669	TRUE
rs2999157	A	G	0.18716	-2.23861	2.84891	0.00764454	0.0200518	-4.75617	TRUE
rs159359	A	C	0.215982	-2.41889	2.83329	0.00794771	0.0207646	-4.93207	TRUE
rs34283254	A	C	-0.399216	-2.41204	-2.82523	0.00810846	0.0211012	-4.15674	TRUE
rs78529533	A	C	0.25656	-2.45179	2.81958	0.00822302	0.0212878	-4.83355	TRUE
rs4834285	A	G	0.247745	-2.36003	2.81852	0.0082446	0.0212878	-4.80683	TRUE
rs7560633	C	G	0.309789	-2.40724	2.81481	0.00832084	0.0213425	-4.71766	TRUE
rs11767158	A	T	-0.231012	-2.5523	-2.81325	0.00835304	0.0213425	-4.81064	TRUE
rs2526022	T	C	0.198977	-2.42488	2.81278	0.00836265	0.0213425	-4.96895	TRUE
rs2259857	T	C	0.204083	-2.31627	2.80635	0.00849699	0.021602	-4.97251	TRUE
rs10765918	A	G	0.292095	-2.45247	2.79483	0.00874252	0.022141	-4.71339	TRUE
rs4298264	A	G	0.0987053	1.4289	2.78358	0.00898883	0.0226779	-4.95057	TRUE
rs12548910	A	G	-0.100292	1.1323	-2.78129	0.00903985	0.0226795	-5.02536	TRUE
rs6483188	T	C	0.250516	-1.3528	2.77797	0.00911401	0.0226795	-4.55702	TRUE
rs11629938	A	G	0.205601	-2.35063	2.7776	0.00912231	0.0226795	-5.06372	TRUE
rs62399019	T	C	0.212201	-2.37597	2.77741	0.00912669	0.0226795	-4.99979	TRUE
rs4425201	A	G	0.244722	-2.41061	2.76891	0.00931961	0.0230722	-4.85477	TRUE
rs9435658	T	C	-0.127515	2.49278	-2.74923	0.00978137	0.0241249	-4.97776	TRUE
rs12046466	T	C	0.207698	-2.37004	2.73876	0.0100356	0.02466	-5.15191	TRUE
rs2047712	T	C	0.199809	-2.26303	2.73072	0.0102351	0.0250571	-5.12622	TRUE
rs2143969	A	G	0.220542	-2.43724	2.72536	0.01037	0.0252937	-4.98338	TRUE
rs2254414	A	G	0.15061	-2.28919	2.7192	0.0105272	0.0255794	-5.09922	TRUE
rs2520260	A	G	0.232775	-2.43187	2.71775	0.0105646	0.0255794	-5.08957	TRUE
rs7662311	T	G	0.159719	-2.36894	2.71386	0.0106652	0.0257257	-5.20397	TRUE
rs62133078	T	C	0.261469	-2.40952	2.7124	0.0107033	0.0257257	-4.92457	TRUE
rs1538170	T	C	-0.277851	-2.39334	-2.71061	0.0107503	0.0257257	-4.82711	TRUE
rs4747438	T	C	0.241183	-2.35564	2.70945	0.0107807	0.0257257	-4.97813	TRUE
rs673811	T	C	-0.452479	-2.60381	-2.70768	0.0108273	0.0257325	-4.24395	TRUE
rs71641007	T	C	0.461023	-2.37591	2.7057	0.0108796	0.0257325	-4.16485	TRUE
rs12649955	T	G	0.123333	-1.38693	2.7044	0.010914	0.0257325	-5.13836	TRUE
rs9545156	A	G	0.272296	-2.44101	2.70345	0.0109392	0.0257325	-4.90464	TRUE
rs911266	T	C	0.203804	-2.39974	2.68316	0.0114923	0.0269375	-5.14081	TRUE
rs12150621	T	G	0.218657	-2.39653	2.6741	0.0117476	0.0274387	-5.04796	TRUE
rs62064600	A	G	0.198464	-2.36707	2.66613	0.0119765	0.0278748	-5.28585	TRUE
rs7803151	A	G	0.118625	-1.02681	2.65758	0.0122266	0.0283572	-5.20789	TRUE
rs343187	A	G	-0.22847	-2.46794	-2.6467	0.0125517	0.0290095	-5.22389	TRUE
rs72722976	C	G	0.214038	-2.30986	2.64401	0.0126335	0.0290966	-5.28656	TRUE
rs11197861	T	C	-0.268818	-2.56456	-2.64242	0.0126818	0.0291066	-5.13196	TRUE
rs1223097	A	G	0.229168	-2.43876	2.63619	0.0128736	0.0294444	-5.23134	TRUE
rs240705	T	C	-0.176291	-1.5095	-2.63438	0.0129297	0.0294707	-4.98554	TRUE
rs7930532	A	G	0.220669	-2.39856	2.63112	0.0130316	0.029601	-5.27094	TRUE
rs2520246	T	C	-0.228406	-2.53515	-2.60622	0.0138337	0.0313152	-5.11524	TRUE
rs3771078	A	G	0.189578	-2.37496	2.59263	0.0142905	0.0321501	-5.37305	TRUE
rs7901788	T	C	0.208561	-2.36857	2.59203	0.0143109	0.0321501	-5.47197	TRUE
rs1544124	A	C	-0.231858	-2.53354	-2.59094	0.0143484	0.0321501	-5.20431	TRUE
rs72725805	T	C	0.247733	-2.4453	2.56922	0.0151102	0.0336956	-5.37438	TRUE
rs57452492	T	G	0.100605	1.43258	2.56839	0.0151401	0.0336956	-5.43886	TRUE
rs507213	A	C	0.246802	-1.89433	2.56325	0.0153261	0.0339951	-5.29974	TRUE
rs10883858	A	G	-0.296091	-1.54354	-2.55828	0.015508	0.0342835	-5.04761	TRUE
rs62448111	A	G	0.169562	-2.36435	2.54715	0.0159226	0.035079	-5.43546	TRUE
rs62055888	T	C	0.245761	2.8308	2.54579	0.0159739	0.035079	-4.738	TRUE
rs12153303	T	G	0.166968	-2.2934	2.53197	0.0165044	0.0360812	-5.56466	TRUE
rs12325014	C	G	0.177048	-2.33578	2.53107	0.0165395	0.0360812	-5.58603	TRUE
rs12142811	A	G	0.28514	-2.42539	2.52472	0.0167894	0.0364813	-5.3143	TRUE
rs61871160	T	C	0.314683	-2.37615	2.52361	0.0168333	0.0364813	-5.10089	TRUE
rs62070345	T	C	0.201192	-2.40451	2.52186	0.0169029	0.0365126	-5.57942	TRUE
rs113079736	A	G	0.204412	-2.40679	2.51514	0.0171725	0.036974	-5.60567	TRUE
rs840593	C	G	0.188663	-2.26568	2.50832	0.0174503	0.0374502	-5.36632	TRUE
rs257336	T	G	-0.5895	-1.87595	-2.50192	0.0177144	0.037894	-4.49679	TRUE
rs4970710	A	C	0.172158	-2.41074	2.4968	0.0179286	0.0382284	-5.68232	TRUE
rs1845467	A	G	0.505531	-2.19891	2.49013	0.0182111	0.0386061	-4.76255	TRUE
rs76954984	A	G	0.196352	-2.41177	2.48908	0.0182558	0.0386061	-5.48844	TRUE
rs28536201	T	C	0.255214	-2.4593	2.4885	0.018281	0.0386061	-5.40596	TRUE
rs34332266	T	C	0.193309	-1.97386	2.48342	0.0184992	0.0389426	-5.55383	TRUE
rs1163248	A	G	-0.235073	-2.4235	-2.47901	0.0186913	0.039184	-5.46581	TRUE
rs56808127	T	C	0.215563	-2.27424	2.47807	0.0187324	0.039184	-5.61619	TRUE
rs2631295	T	C	0.232895	-2.43649	2.47418	0.0189033	0.0394167	-5.38596	TRUE
rs7809851	T	C	0.237881	-2.4684	2.46469	0.0193267	0.0401727	-5.65102	TRUE
rs9895423	T	C	0.167271	-2.38226	2.46047	0.0195173	0.040323	-5.73525	TRUE
rs4843227	T	C	-0.223495	-2.20175	-2.45921	0.0195745	0.040323	-5.34042	TRUE
rs35403253	T	C	0.138586	-0.893079	2.45905	0.019582	0.040323	-5.43082	TRUE
rs57435641	A	G	0.190929	1.55149	2.4425	0.0203498	0.0417739	-5.05273	TRUE
rs2439228	T	C	-0.225756	-2.56089	-2.44106	0.020418	0.0417841	-5.76967	TRUE
rs11627097	T	C	-0.0960139	0.767807	-2.43424	0.0207435	0.0423193	-5.68117	TRUE
rs1876830	T	C	0.524617	-2.09715	2.38711	0.0231244	0.0469307	-4.73832	TRUE
rs6781232	A	T	0.205007	-2.17685	2.38671	0.0231458	0.0469307	-5.74402	TRUE
rs12995636	A	G	0.123018	0.676015	2.38194	0.0234002	0.0473014	-5.41398	TRUE
rs6865195	T	C	0.1942	-2.31476	2.36925	0.0240899	0.0484527	-5.83319	TRUE
rs9861009	T	C	-0.0806899	1.7773	-2.36789	0.0241651	0.0484527	-5.84488	TRUE
rs4967860	T	G	0.149498	-2.3743	2.36744	0.0241897	0.0484527	-5.89077	TRUE
rs7375701	A	G	0.193597	-2.43371	2.34119	0.0256809	0.0512842	-5.90179	TRUE
rs6603991	T	C	0.191962	-2.40152	2.29406	0.0285681	0.0568781	-5.9551	TRUE
rs539967	A	C	0.209243	-2.43599	2.28972	0.0288486	0.0571912	-5.87515	TRUE
rs12994278	A	G	0.191364	-2.42446	2.28811	0.0289531	0.0571912	-5.93648	TRUE
rs1837636	T	C	0.185227	-2.41257	2.28711	0.0290177	0.0571912	-5.84253	TRUE
rs2807966	A	G	0.108458	-1.66692	2.28629	0.0290715	0.0571912	-6.01924	TRUE
rs2662038	A	G	0.33666	-2.28103	2.28323	0.0292721	0.0573486	-5.49414	TRUE
rs2029401	A	G	0.293211	-2.3096	2.28242	0.029325	0.0573486	-5.27052	TRUE
rs4257557	A	G	0.299698	-2.3111	2.2729	0.0299577	0.0583889	-5.61769	TRUE
rs67551307	A	C	0.387138	-2.34033	2.27177	0.0300336	0.0583889	-5.12393	TRUE
rs4842267	T	C	-0.207544	-2.52547	-2.26969	0.0301736	0.0584891	-5.95598	TRUE
rs385072	T	C	0.345602	-2.31424	2.25797	0.0309742	0.0598654	-5.30862	TRUE
rs199504	T	C	0.274857	-2.29654	2.25182	0.0314014	0.0603106	-5.73668	TRUE
rs2271386	A	G	0.185857	-2.34741	2.25157	0.031419	0.0603106	-6.09684	TRUE
rs28576874	T	C	0.260372	-2.35242	2.25073	0.0314783	0.0603106	-5.90534	TRUE
rs3885075	A	G	0.237744	-2.27586	2.24869	0.0316212	0.0604092	-5.69165	TRUE
rs57411618	A	G	0.15763	-2.39699	2.23915	0.0322995	0.0615274	-6.2082	TRUE
rs10050587	A	G	0.292468	-2.33598	2.22615	0.0332443	0.063145	-5.89767	TRUE
rs55797987	A	G	0.120838	-1.71874	2.22232	0.0335276	0.0635007	-6.22039	TRUE
rs4330164	T	C	0.229601	-2.44517	2.21702	0.0339234	0.0640667	-6.1025	TRUE
rs7214273	A	C	0.165153	-1.85669	2.20806	0.034601	0.0651603	-6.07588	TRUE
rs62034326	A	G	0.172308	-1.60181	2.19764	0.0354043	0.0664837	-5.82726	TRUE
rs2617876	T	G	0.172823	-2.33609	2.19018	0.0359899	0.0673919	-6.21586	TRUE
rs72793280	T	C	-0.187056	-2.50697	-2.17766	0.0369922	0.0690731	-6.26477	TRUE
rs61872095	T	G	0.169939	-2.29692	2.17432	0.0372637	0.069384	-6.34187	TRUE
rs35595073	A	G	0.18826	-2.42022	2.17078	0.0375532	0.0697266	-6.23668	TRUE
rs11745144	A	T	-0.239659	-2.55406	-2.16606	0.0379428	0.0702526	-6.14316	TRUE
rs12476515	T	C	0.307572	-2.21847	2.16238	0.0382488	0.0706213	-5.68726	TRUE
rs7159652	A	C	0.240692	-2.46823	2.15005	0.0392901	0.0723419	-5.89839	TRUE
rs7802880	A	G	0.188184	-2.29008	2.1454	0.0396896	0.0728745	-6.14092	TRUE
rs190414	A	C	0.156029	-2.18524	2.14281	0.0399134	0.0730824	-6.31667	TRUE
rs2372444	C	G	-0.287705	-2.35381	-2.13493	0.0406018	0.0741376	-5.76747	TRUE
rs74283894	A	G	0.265033	-2.45664	2.1242	0.0415567	0.0756722	-5.96513	TRUE
rs16940671	T	C	0.214953	-2.40477	2.12202	0.0417526	0.0758199	-5.82085	TRUE
rs1417572	T	C	0.261639	-2.46053	2.10239	0.0435577	0.0788812	-6.09426	TRUE
rs10776756	A	G	0.188855	-0.727067	2.09298	0.044447	0.0801043	-5.76381	TRUE
rs12625415	T	C	0.209881	-2.18575	2.09269	0.0444754	0.0801043	-6.27915	TRUE
rs73187663	A	C	0.289374	-2.34132	2.08788	0.0449357	0.0807133	-5.92687	TRUE
rs56128659	A	T	-0.205971	-2.53266	-2.08459	0.0452535	0.0810638	-6.12799	TRUE
rs1113172	A	G	0.171194	-2.37434	2.08247	0.0454594	0.0812126	-6.28272	TRUE
rs13383000	A	G	-0.277893	-2.26484	-2.05612	0.048088	0.085677	-5.87124	TRUE
rs6896110	A	C	-0.170802	-2.44879	-2.05403	0.0483027	0.0858281	-6.46599	TRUE
rs910868	C	G	-0.18748	-2.52138	-2.03799	0.0499732	0.0885584	-6.25665	TRUE
rs7628851	C	G	0.201469	0.90057	2.02596	0.0512603	0.0905964	-5.83284	TRUE
rs62036618	A	C	0.176629	-2.25122	2.0182	0.0521051	0.091844	-6.45526	TRUE
rs34684201	T	C	0.135069	-2.18881	2.01557	0.0523945	0.0921084	-6.58867	TRUE
rs34454564	T	C	-0.0744649	-0.161173	-2.00875	0.053151	0.0930744	-6.52503	TRUE
rs62065437	A	G	0.0722276	4.40141	2.00808	0.0532256	0.0930744	-6.6401	TRUE
rs116691845	T	C	-0.161622	-2.4457	-2.00309	0.0537857	0.0938057	-6.57167	TRUE
rs113038400	T	C	-0.10652	4.53138	-1.99338	0.0548905	0.0954806	-6.67669	TRUE
rs11012722	A	G	-0.0799966	1.45075	-1.99042	0.0552317	0.095822	-6.61153	TRUE
rs11864107	T	C	0.210346	-2.25042	1.98721	0.0556032	0.0962139	-6.20984	TRUE
rs10747411	A	G	-0.206901	-2.46769	-1.97838	0.056636	0.0977452	-6.53208	TRUE
rs11593277	A	C	0.199884	-2.14119	1.97699	0.056801	0.0977747	-6.32713	TRUE
rs2122510	T	C	0.284349	-2.40384	1.9745	0.057096	0.0980271	-5.85162	TRUE
rs199508	C	G	0.2003	-2.39033	1.97284	0.057294	0.0981123	-6.37114	TRUE
rs7173987	C	G	0.141686	-1.6066	1.9621	0.058586	0.100066	-6.45955	FALSE
rs478514	T	C	0.193674	-2.28821	1.9586	0.0590126	0.100534	-6.37254	FALSE
rs6809622	T	C	-0.172389	-2.52995	-1.95473	0.0594879	0.101084	-6.64722	FALSE
rs7723901	T	C	0.176537	-2.3793	1.95315	0.0596827	0.101154	-6.48278	FALSE
rs9708958	A	G	-0.157422	-1.62294	-1.92537	0.0632006	0.106843	-6.32349	FALSE
rs6876335	T	C	0.128674	-2.38845	1.92027	0.0638644	0.10769	-6.79316	FALSE
rs1272108	A	G	0.3185	-2.29106	1.91461	0.0646098	0.108669	-6.0361	FALSE
rs4538010	A	G	-0.340355	-2.32628	-1.90742	0.0655677	0.110001	-5.90967	FALSE
rs11114158	A	G	-0.251208	-2.34545	-1.90224	0.0662643	0.110888	-6.03233	FALSE
rs2617882	A	C	-0.154744	-2.49533	-1.8979	0.0668534	0.111591	-6.80884	FALSE
rs71371126	A	G	0.110903	-0.419999	1.88562	0.0685452	0.114127	-6.47513	FALSE
rs17690987	T	C	0.177165	-2.43245	1.86782	0.0710619	0.117863	-6.78932	FALSE
rs242951	T	C	-0.168208	-1.47519	-1.86632	0.0712772	0.117863	-6.28649	FALSE
rs113934115	T	C	0.31905	-2.27585	1.86599	0.0713241	0.117863	-5.98484	FALSE
rs12602426	T	C	-0.240224	-2.59547	-1.85013	0.0736405	0.121387	-6.37389	FALSE
rs62365455	A	G	0.099151	-1.63323	1.84222	0.0748201	0.123025	-6.85768	FALSE
rs9385396	A	G	0.161862	-2.40852	1.835	0.0759106	0.124208	-6.84808	FALSE
rs75684456	T	C	0.125661	-2.16733	1.83497	0.0759154	0.124208	-6.91973	FALSE
rs2391160	T	C	0.0846011	0.856734	1.8166	0.078751	0.128529	-6.77222	FALSE
rs10874656	T	C	0.196982	-2.41134	1.8125	0.079396	0.129263	-6.5242	FALSE
rs7628850	A	G	-0.114828	1.76333	-1.80777	0.0801461	0.130164	-6.60649	FALSE
rs9820445	T	C	0.123099	-2.37316	1.79108	0.0828402	0.134209	-7.03345	FALSE
rs1363147	A	G	-0.285428	-2.44952	-1.78281	0.0842031	0.136084	-6.15978	FALSE
rs78154346	T	C	0.177348	-2.35472	1.77063	0.0862456	0.139045	-6.78761	FALSE
rs35186	T	C	0.199386	-2.41443	1.76818	0.0866601	0.139373	-6.56912	FALSE
rs7311119	A	C	-0.138243	-2.47178	-1.74958	0.0898734	0.14419	-6.98634	FALSE
rs7801835	T	C	0.212554	-2.4983	1.74776	0.0901926	0.144352	-6.458	FALSE
rs79501144	T	C	-0.146238	-2.43124	-1.73984	0.0915953	0.146243	-7.07818	FALSE
rs111797576	C	G	0.164447	-2.42035	1.73665	0.0921658	0.146799	-6.86048	FALSE
rs11175753	A	G	0.11911	-1.98895	1.73517	0.09243	0.146866	-7.05265	FALSE
rs11175781	T	G	0.30923	-2.31599	1.7227	0.0946922	0.1501	-6.31854	FALSE
rs7113110	T	C	0.0836905	-0.929932	1.71431	0.0962402	0.152188	-7.14192	FALSE
rs56369036	A	T	0.391963	-2.08493	1.71186	0.0966963	0.152545	-6.08461	FALSE
rs62055887	T	C	0.211478	-0.0455645	1.70633	0.0977331	0.153813	-6.01219	FALSE
rs6492868	A	G	0.205155	-2.34934	1.70291	0.0983772	0.154459	-6.65392	FALSE
rs7782309	A	G	0.322361	-2.22618	1.67306	0.104164	0.163158	-6.43395	FALSE
rs34486172	T	C	0.14804	-2.36452	1.67172	0.104429	0.163186	-7.15433	FALSE
rs10216472	T	G	0.205469	-2.30665	1.66206	0.106365	0.165819	-6.46899	FALSE
rs7765977	T	G	-0.10585	-1.92538	-1.65384	0.108037	0.168029	-7.2174	FALSE
rs11191649	T	C	-0.095685	-1.2987	-1.65145	0.108526	0.168394	-7.09526	FALSE
rs4665364	T	C	0.22637	-2.28746	1.64486	0.109886	0.170105	-6.369	FALSE
rs938183	A	G	0.087055	-1.35944	1.63705	0.111518	0.171838	-7.25135	FALSE
rs72748148	A	G	0.13148	-2.33451	1.63701	0.111526	0.171838	-7.15606	FALSE
rs112137135	A	G	-0.244935	-2.09675	-1.61946	0.115262	0.177182	-6.66506	FALSE
rs7562158	T	C	-0.124787	-2.36729	-1.61608	0.115993	0.177892	-7.32215	FALSE
rs7605601	T	G	-0.077655	4.16169	-1.58787	0.122248	0.18705	-7.18165	FALSE
rs35679428	A	C	0.29768	-2.40382	1.57411	0.125398	0.191427	-6.56238	FALSE
rs62068621	A	G	0.159246	0.524675	1.56283	0.128027	0.19499	-6.33257	FALSE
rs167570	T	C	-0.0827005	-0.573145	-1.55521	0.129831	0.197283	-7.30654	FALSE
rs3102557	T	C	0.115006	-2.31985	1.55146	0.130725	0.198101	-7.37827	FALSE
rs2264302	A	G	0.106759	1.108	1.55044	0.130969	0.198101	-6.93323	FALSE
rs13020477	T	C	0.140315	-2.34877	1.54861	0.131409	0.198314	-7.26157	FALSE
rs1879260	T	C	-0.135344	-2.50244	-1.52769	0.136514	0.205548	-7.327	FALSE
rs7661046	T	G	-0.125027	-2.50286	-1.52231	0.137852	0.207091	-7.40723	FALSE
rs72834200	A	G	-0.15815	-2.46362	-1.50631	0.141894	0.212441	-7.34951	FALSE
rs761356	T	C	-0.176021	-2.52607	-1.50568	0.142056	0.212441	-7.23435	FALSE
rs832570	A	G	0.0898868	-0.498029	1.49831	0.143951	0.214789	-7.14999	FALSE
rs79600142	T	C	-0.203266	-2.54918	-1.4931	0.145305	0.216321	-7.04419	FALSE
rs2110998	T	C	0.0850464	1.12951	1.47163	0.150985	0.224271	-7.31666	FALSE
rs111423688	A	G	0.0925876	-2.34574	1.46096	0.153875	0.228052	-7.54854	FALSE
rs12541569	C	G	0.101112	-1.82215	1.44091	0.159421	0.235743	-7.43574	FALSE
rs12405018	T	C	-0.224033	-2.54487	-1.43528	0.161007	0.237557	-6.83223	FALSE
rs62054819	A	G	0.192963	-2.30325	1.42974	0.162579	0.238849	-6.9259	FALSE
rs7185232	T	C	-0.128892	-2.50586	-1.42965	0.162605	0.238849	-7.60156	FALSE
rs62065385	T	C	-0.0795479	-0.993011	-1.41856	0.165791	0.242989	-7.30572	FALSE
rs62037363	T	C	0.118499	-0.85815	1.41125	0.167917	0.24556	-6.82489	FALSE
rs6504281	T	C	0.123324	1.72689	1.40879	0.168637	0.24558	-6.88429	FALSE
rs3862145	T	C	0.121775	-2.38535	1.40866	0.168674	0.24558	-7.58334	FALSE
rs143720575	A	G	-0.1184	-2.44149	-1.36695	0.181262	0.263327	-7.5424	FALSE
rs6547413	A	G	0.114827	-2.29255	1.35621	0.184619	0.267617	-7.60786	FALSE
rs10930297	A	C	-0.12939	-2.51274	-1.35411	0.185281	0.267989	-7.62919	FALSE
rs7220401	T	C	0.238257	-2.0234	1.349	0.186901	0.269741	-6.82931	FALSE
rs1976271	T	C	-0.291591	-2.4351	-1.3324	0.192233	0.276833	-6.59315	FALSE
rs1028643	A	G	0.133865	-1.83596	1.32793	0.193689	0.278323	-7.32604	FALSE
rs62065436	A	G	0.0473718	3.59731	1.32612	0.194282	0.27857	-7.71183	FALSE
rs3098947	T	C	0.0627966	-0.526524	1.2882	0.207005	0.296169	-7.66625	FALSE
rs12227374	A	G	0.152194	-2.39495	1.28618	0.207701	0.296212	-7.35526	FALSE
rs12952504	C	G	-0.0692744	-0.909227	-1.28472	0.208205	0.296212	-7.53683	FALSE
rs6537285	A	G	0.124353	-2.39679	1.28421	0.208379	0.296212	-7.44472	FALSE
rs13319556	A	T	-0.142934	-2.42115	-1.27248	0.212463	0.301369	-7.35873	FALSE
rs73015142	T	C	-0.0869668	-2.44881	-1.26248	0.215991	0.305718	-7.72946	FALSE
rs6680737	A	G	-0.0812516	-2.42212	-1.25648	0.218129	0.308084	-7.71663	FALSE
rs12637444	T	G	0.125495	-1.20428	1.24008	0.224053	0.315776	-7.13236	FALSE
rs6804931	T	C	0.153478	-2.42638	1.22732	0.228744	0.321701	-7.27364	FALSE
rs1893431	A	G	0.155661	-2.47586	1.22238	0.230581	0.323597	-7.21601	FALSE
rs1621722	A	C	0.134305	-2.41272	1.21568	0.233087	0.326421	-7.47877	FALSE
rs12919058	A	C	0.0995575	-1.28694	1.20106	0.238631	0.333477	-7.28788	FALSE
rs6949634	T	G	-0.141256	-2.49307	-1.18626	0.244341	0.340737	-7.36104	FALSE
rs9913074	T	C	0.110592	-2.06859	1.17731	0.24784	0.344889	-7.46242	FALSE
rs10270210	T	C	-0.116474	-2.50136	-1.17166	0.250071	0.346128	-7.53876	FALSE
rs7032412	A	C	0.104276	-2.38154	1.17164	0.250079	0.346128	-7.78819	FALSE
rs231256	T	C	-0.109908	-2.50807	-1.17066	0.250464	0.346128	-7.81068	FALSE
rs1232043	A	G	-0.115768	-2.49121	-1.16975	0.250825	0.346128	-7.76468	FALSE
rs474892	T	G	-0.119534	-1.61857	-1.15212	0.257893	0.355141	-7.08696	FALSE
rs58260946	A	G	0.115818	-2.36652	1.14572	0.260493	0.357975	-7.67648	FALSE
rs35168340	T	C	-0.0944434	-1.81447	-1.13688	0.264115	0.361991	-7.89065	FALSE
rs4836470	A	G	-0.0844383	-2.4869	-1.13592	0.264511	0.361991	-7.9717	FALSE
rs7819167	T	C	-0.0627056	-0.00299003	-1.12166	0.270435	0.369334	-7.80597	FALSE
rs2802295	A	G	0.0794225	-1.74317	1.09632	0.281202	0.383247	-7.90093	FALSE
rs10055994	T	C	-0.124284	-2.40038	-1.07509	0.290455	0.395043	-7.73955	FALSE
rs6484535	A	C	-0.0808288	-2.45885	-1.06872	0.293273	0.398057	-7.98494	FALSE
rs147237535	A	C	-0.071741	-2.47567	-1.06219	0.296181	0.401179	-7.95955	FALSE
rs1861771	A	G	-0.173852	-2.47045	-1.04891	0.302156	0.408436	-7.25056	FALSE
rs55979424	T	C	0.0969878	-2.00928	1.04678	0.303122	0.408906	-7.59085	FALSE
rs7655803	A	G	-0.18365	-2.57775	-1.02666	0.312355	0.420502	-7.17887	FALSE
rs6806443	T	C	0.0829067	-2.24506	1.0209	0.315037	0.42325	-7.90019	FALSE
rs6576266	A	G	-0.0789668	-2.27074	-1.01725	0.31674	0.424237	-8.05236	FALSE
rs6555948	A	G	0.153647	-1.9984	1.01658	0.317054	0.424237	-7.1021	FALSE
rs35935664	A	C	-0.115984	-2.50539	-0.993809	0.327846	0.437791	-7.84683	FALSE
rs28618986	C	G	-0.17318	-2.42253	-0.986471	0.331377	0.441613	-7.32998	FALSE
rs61869857	A	G	-0.0770687	-2.24865	-0.982929	0.333089	0.443002	-7.90675	FALSE
rs61528304	A	G	-0.124735	-2.35734	-0.976525	0.336202	0.446245	-7.53851	FALSE
rs12447201	T	C	0.0748442	-2.40583	0.974795	0.337047	0.446468	-8.03035	FALSE
rs6736165	T	C	0.146618	-2.10627	0.973395	0.337731	0.446481	-7.17824	FALSE
rs242925	T	C	0.0563528	-1.94544	0.968392	0.340184	0.448825	-8.08943	FALSE
rs4327090	A	G	0.0915807	-2.3627	0.965128	0.341791	0.450047	-7.8407	FALSE
rs1163077	T	C	0.113465	-2.0641	0.94701	0.350801	0.460994	-7.29074	FALSE
rs6827753	C	G	-0.108453	-2.48672	-0.925578	0.361663	0.474323	-7.74799	FALSE
rs7758115	A	G	-0.061934	-2.44139	-0.911384	0.368976	0.482957	-8.12316	FALSE
rs150666039	A	G	0.059764	-2.40582	0.900129	0.374843	0.489666	-8.20375	FALSE
rs7734205	T	C	0.0399971	0.304618	0.896997	0.376487	0.490063	-7.97604	FALSE
rs9911991	C	G	0.0315551	-0.0437393	0.896726	0.376629	0.490063	-8.21366	FALSE
rs11022130	A	G	0.0402936	-0.115468	0.879642	0.385677	0.50085	-8.02512	FALSE
rs11245360	T	C	0.132692	-1.94105	0.871872	0.389838	0.504498	-7.37941	FALSE
rs1490385	T	C	-0.0897936	-2.4419	-0.871546	0.390013	0.504498	-7.79765	FALSE
rs10901819	A	G	0.0445502	-0.966492	0.858411	0.397114	0.51268	-8.05682	FALSE
rs11997616	A	G	0.178941	-2.32503	0.855488	0.398705	0.513133	-7.22605	FALSE
rs28492945	T	G	0.0778633	-2.39859	0.854916	0.399017	0.513133	-7.98599	FALSE
rs2133592	T	C	0.0754246	-2.31795	0.851345	0.400967	0.514639	-8.23091	FALSE
rs4795523	A	G	0.10167	-1.14834	0.846851	0.40343	0.516797	-7.28341	FALSE
rs62448117	A	G	-0.0684533	-2.42404	-0.842515	0.405816	0.518847	-8.20178	FALSE
rs1719382	A	G	-0.0524602	-2.17935	-0.838927	0.407796	0.520373	-7.97876	FALSE
rs6492877	A	G	0.0546643	-2.27961	0.836019	0.409406	0.52142	-8.17038	FALSE
rs4469023	A	C	-0.0865188	-2.45054	-0.833664	0.410712	0.522078	-7.62861	FALSE
rs2109875	A	G	0.0877868	-2.39532	0.819049	0.418877	0.531435	-7.88516	FALSE
rs7545445	A	C	-0.0630095	-0.987723	-0.815194	0.421047	0.532589	-7.93372	FALSE
rs529412	A	G	-0.0602355	-2.46733	-0.814573	0.421398	0.532589	-8.19367	FALSE
rs12655209	T	C	-0.0553812	-2.42294	-0.799538	0.429933	0.542339	-8.27757	FALSE
rs75539458	A	G	0.0745289	-2.3993	0.797298	0.431214	0.542918	-8.15179	FALSE
rs73854494	A	C	0.104987	-2.30815	0.792672	0.433865	0.545219	-7.75787	FALSE
rs111433752	T	G	-0.074041	-2.43848	-0.780533	0.44087	0.55297	-7.95598	FALSE
rs7733532	A	T	0.0349122	0.186619	0.777657	0.44254	0.554013	-8.15725	FALSE
rs12770228	A	G	0.0855042	-2.38311	0.756241	0.455092	0.568649	-8.02599	FALSE
rs1243185	A	T	-0.0601376	-2.46047	-0.743187	0.462844	0.576756	-8.25332	FALSE
rs1163070	T	C	0.0576468	-2.2949	0.742383	0.463324	0.576756	-8.26458	FALSE
rs3102556	T	C	0.0463847	-2.40116	0.73758	0.466198	0.579242	-8.33715	FALSE
rs11191657	T	C	0.051106	-1.28673	0.728259	0.471804	0.585108	-7.94256	FALSE
rs2651161	A	G	-0.074624	-2.44406	-0.722181	0.47548	0.588563	-8.24724	FALSE
rs6503489	A	G	0.0951994	-2.22301	0.715467	0.479561	0.592504	-7.44094	FALSE
rs11991716	A	T	0.0645845	-2.40964	0.712604	0.481307	0.593552	-8.26175	FALSE
rs11020045	A	C	-0.0931912	-2.30629	-0.698031	0.49025	0.603454	-7.60162	FALSE
rs12472555	T	G	-0.0543574	-0.744921	-0.695072	0.492077	0.603988	-7.95484	FALSE
rs11162012	A	G	-0.0360448	0.349573	-0.694371	0.492511	0.603988	-8.18494	FALSE
rs2479423	A	C	0.062904	-2.4477	0.691862	0.494064	0.604771	-7.97424	FALSE
rs10036024	A	C	-0.13218	-2.43724	-0.688301	0.496273	0.606352	-7.60424	FALSE
rs62383969	T	C	-0.0498072	-1.65322	-0.684902	0.498386	0.607811	-8.02704	FALSE
rs112201927	A	T	0.0425679	1.07635	0.674621	0.50481	0.614511	-8.0907	FALSE
rs9875836	T	C	0.0447387	-2.23028	0.666439	0.509955	0.619633	-8.39524	FALSE
rs112690422	A	G	0.0360799	-1.21889	0.641048	0.526102	0.637949	-8.04037	FALSE
rs70602	T	C	-0.11076	-2.256	-0.639711	0.52696	0.637949	-7.57427	FALSE
rs112940311	T	C	-0.0630736	-2.42459	-0.634476	0.530326	0.639798	-8.1438	FALSE
rs73198272	A	C	-0.0601313	-2.37755	-0.634325	0.530423	0.639798	-8.25513	FALSE
rs12779865	T	C	0.0433432	-0.926741	0.626958	0.535179	0.642772	-8.07065	FALSE
rs1874459	C	G	-0.052903	-2.40175	-0.625671	0.536012	0.642772	-8.22423	FALSE
rs10213815	A	G	-0.0850151	-2.38643	-0.625464	0.536147	0.642772	-7.84346	FALSE
rs3817176	T	C	-0.0464208	-2.37629	-0.62449	0.536778	0.642772	-8.40667	FALSE
rs2520265	A	G	0.0971326	-2.24365	0.622685	0.537949	0.643009	-7.50994	FALSE
rs72699100	A	G	0.0277544	0.313441	0.617689	0.541195	0.645722	-8.30831	FALSE
rs7794241	A	C	-0.0863387	-2.52962	-0.616006	0.542292	0.645865	-8.02309	FALSE
rs7713481	A	G	0.0546437	-2.26659	0.606825	0.548292	0.651836	-8.08101	FALSE
rs6717174	T	G	0.0700601	-2.32357	0.602416	0.551185	0.6541	-8.2413	FALSE
rs7714396	A	G	0.0540415	-2.42732	0.592546	0.557691	0.660634	-8.19984	FALSE
rs33331	A	G	-0.0423806	-2.43243	-0.578748	0.566851	0.670284	-8.45146	FALSE
rs7537625	T	C	0.0543785	-2.41653	0.57374	0.570195	0.672238	-8.41367	FALSE
rs7314431	T	G	0.0491401	-2.30294	0.573227	0.570538	0.672238	-8.29208	FALSE
rs8077659	A	G	-0.0665961	-2.45117	-0.559951	0.579451	0.680951	-8.26104	FALSE
rs6794834	T	C	-0.0586581	-2.45231	-0.559147	0.579993	0.680951	-8.13021	FALSE
rs12719573	T	C	-0.0331299	1.59569	-0.557161	0.581333	0.681314	-8.0908	FALSE
rs35456427	T	C	0.047577	-2.37919	0.548124	0.587449	0.687263	-8.34104	FALSE
rs2898260	T	G	-0.0660646	-2.10717	-0.537844	0.594443	0.694217	-7.81332	FALSE
rs720387	T	C	-0.0422521	-2.45491	-0.530813	0.59925	0.698596	-8.37808	FALSE
rs4901921	T	C	-0.0430187	-2.45989	-0.526427	0.602258	0.700867	-8.34192	FALSE
rs35433400	T	C	0.0333016	-2.11879	0.522854	0.604714	0.702488	-8.47012	FALSE
rs7109043	A	G	0.0472908	-2.40699	0.507622	0.615235	0.713456	-8.38182	FALSE
rs28411363	T	C	0.0377378	-2.39716	0.49469	0.624232	0.721674	-8.4791	FALSE
rs1792358	T	C	0.0509419	-2.44136	0.4943	0.624505	0.721674	-8.08242	FALSE
rs475259	A	G	0.018432	3.03888	0.486378	0.630047	0.726724	-8.49635	FALSE
rs1823307	C	G	-0.0947313	-2.34275	-0.484645	0.631262	0.726724	-7.69516	FALSE
rs11160504	T	C	-0.0413546	-2.43194	-0.482565	0.632723	0.726724	-8.3741	FALSE
rs735258	T	C	-0.0400079	-2.45317	-0.481782	0.633272	0.726724	-8.34109	FALSE
rs1363148	A	G	0.0424511	-2.3656	0.480154	0.634417	0.726776	-8.30998	FALSE
rs4240792	A	G	0.048544	-2.41904	0.470359	0.641321	0.733414	-8.35082	FALSE
rs147918758	C	G	0.0283965	-2.26401	0.468433	0.642682	0.733701	-8.44671	FALSE
rs55930887	T	C	-0.0547118	-2.1543	-0.458721	0.649566	0.740281	-7.73302	FALSE
rs2345363	C	G	-0.0360211	-2.40421	-0.453885	0.653005	0.74292	-8.45836	FALSE
rs4074461	T	G	-0.0403161	-1.853	-0.452105	0.654274	0.743084	-7.97509	FALSE
rs252917	T	C	-0.0306968	1.24175	-0.446873	0.658007	0.746042	-7.87891	FALSE
rs36102700	T	C	0.03137	-1.95409	0.428011	0.671539	0.759684	-8.52866	FALSE
rs246444	T	C	0.0218894	0.726804	0.426902	0.672338	0.759684	-8.34154	FALSE
rs8038768	A	G	0.0361848	-2.36332	0.414279	0.681462	0.768679	-8.48532	FALSE
rs12496412	A	G	-0.0624342	-2.2951	-0.399602	0.692131	0.779385	-7.71293	FALSE
rs1972680	T	C	-0.0586142	-2.44644	-0.397631	0.693569	0.779675	-7.84306	FALSE
rs12946900	A	G	0.0271521	-2.42463	0.394038	0.696193	0.781296	-8.28217	FALSE
rs6097585	C	G	-0.0320702	-2.44374	-0.391673	0.697922	0.781689	-8.48184	FALSE
rs7742292	T	C	-0.0349332	-2.45412	-0.389338	0.699631	0.781689	-8.3631	FALSE
rs103840	T	C	0.0330869	-2.42158	0.388711	0.70009	0.781689	-8.41538	FALSE
rs9372840	A	C	-0.0281667	-2.43551	-0.383793	0.703696	0.784389	-8.47818	FALSE
rs7710106	T	C	-0.032884	-1.67281	-0.370428	0.713529	0.794011	-7.91487	FALSE
rs10465754	A	G	0.0395157	-1.78294	0.36396	0.718305	0.797983	-7.95508	FALSE
rs7074749	T	C	-0.023089	-2.41181	-0.357139	0.723356	0.800492	-8.48776	FALSE
rs12153382	T	C	-0.0418932	-2.41921	-0.356572	0.723777	0.800492	-8.00923	FALSE
rs6022771	T	G	0.029927	-2.43742	0.355417	0.724632	0.800492	-8.41361	FALSE
rs34840626	T	C	-0.0269988	-2.41479	-0.354372	0.725408	0.800492	-8.46669	FALSE
rs6434219	T	G	-0.0332444	-2.45416	-0.349328	0.729154	0.803285	-8.41262	FALSE
rs4967861	T	C	0.0254644	-2.31222	0.345143	0.732268	0.805373	-8.45224	FALSE
rs1875086	T	C	-0.024602	-2.39991	-0.340236	0.735924	0.80805	-8.49864	FALSE
rs9836157	A	C	-0.03986	-2.4439	-0.336946	0.73838	0.809401	-8.39324	FALSE
rs35850128	A	T	0.0266052	-2.41565	0.328595	0.744624	0.814895	-8.36766	FALSE
rs2279832	T	C	-0.025789	-2.3457	-0.325163	0.747196	0.816358	-8.40239	FALSE
rs62172372	A	G	0.0368105	-2.40275	0.321535	0.749917	0.817979	-8.32162	FALSE
rs112113804	A	G	-0.0367408	-0.677971	-0.311606	0.757382	0.82476	-7.43254	FALSE
rs62135623	A	G	-0.0349059	-2.35569	-0.301398	0.76508	0.831773	-8.3196	FALSE
rs4547912	T	G	0.0219645	-2.43607	0.294561	0.770251	0.836019	-8.48308	FALSE
rs971550	A	T	0.0262185	-2.43196	0.281044	0.780504	0.845759	-8.35683	FALSE
rs4924363	A	G	-0.0307674	-2.46648	-0.276478	0.783977	0.848132	-8.30978	FALSE
rs6871161	A	T	0.0265255	-2.42906	0.267713	0.790655	0.853959	-8.46992	FALSE
rs414011	T	C	0.0198234	-2.27392	0.264506	0.793103	0.855206	-8.58502	FALSE
rs4917385	T	G	-0.0264474	-2.45775	-0.248044	0.805701	0.867376	-8.14032	FALSE
rs2871776	T	C	0.0236796	-2.42185	0.242714	0.809792	0.870361	-8.29339	FALSE
rs11080120	A	C	0.0174066	-2.37601	0.236944	0.814226	0.873706	-8.59326	FALSE
rs4311992	A	G	0.0164744	-2.28566	0.22861	0.820641	0.879163	-8.3602	FALSE
rs13164315	A	G	-0.0391984	-2.31342	-0.223443	0.824626	0.882002	-7.74149	FALSE
rs10237948	T	G	0.0211416	-2.14783	0.220027	0.827262	0.882398	-7.95969	FALSE
rs2520245	C	G	0.00764789	1.79781	0.219504	0.827665	0.882398	-8.5033	FALSE
rs35055419	T	C	0.0331541	-2.27761	0.215588	0.830691	0.884197	-7.95182	FALSE
rs2904374	A	C	0.0164213	-2.10777	0.209655	0.835279	0.887243	-8.48807	FALSE
rs2015333	T	C	-0.016652	-2.39719	-0.208418	0.836236	0.887243	-8.47015	FALSE
rs11171733	A	G	-0.0151134	-2.38604	-0.194823	0.846776	0.894946	-8.54	FALSE
rs1874457	T	C	0.0174709	-1.97716	0.194715	0.846859	0.894946	-8.40242	FALSE
rs12162178	A	G	-0.0193506	-2.46357	-0.193814	0.847559	0.894946	-8.29448	FALSE
rs6596741	A	G	0.0158032	-2.4332	0.183132	0.855861	0.902272	-8.39177	FALSE
rs56146262	A	C	-0.0163434	-2.17578	-0.181203	0.857363	0.902415	-8.39825	FALSE
rs111917980	A	G	0.0222124	-2.105	0.173995	0.862976	0.905308	-7.89006	FALSE
rs11191683	T	G	-0.0117629	0.485576	-0.172474	0.864162	0.905308	-8.10202	FALSE
rs2390118	A	G	-0.0123984	-2.40877	-0.1724	0.86422	0.905308	-8.47791	FALSE
rs10874712	T	C	-0.0191131	-2.21442	-0.158685	0.874924	0.915071	-8.04397	FALSE
rs10178217	A	G	0.00985537	-1.01009	0.156141	0.876912	0.915702	-8.20399	FALSE
rs13182993	C	G	-0.0173985	-2.38601	-0.151845	0.880272	0.916333	-8.20923	FALSE
rs10065120	T	C	0.0106247	-2.18109	0.151823	0.880289	0.916333	-8.57333	FALSE
rs7788330	T	G	0.0114911	-2.45162	0.146686	0.884309	0.91907	-8.43135	FALSE
rs163874	T	C	0.0125854	-2.43842	0.139624	0.889841	0.923367	-8.35454	FALSE
rs73302778	A	G	-0.020352	-2.26373	-0.126307	0.900287	0.932742	-7.69498	FALSE
rs62135860	A	G	-0.00656196	-0.929636	-0.120435	0.904899	0.936054	-8.42199	FALSE
rs57120913	T	C	0.0187133	-2.0947	0.109232	0.913707	0.943688	-7.55175	FALSE
rs6841006	A	G	0.0172807	-2.17303	0.10686	0.915574	0.944141	-7.57525	FALSE
rs4647052	T	C	-0.00710683	-2.28646	-0.103254	0.918413	0.945593	-8.60567	FALSE
rs3813498	T	C	0.0117481	-2.21713	0.0991791	0.921621	0.947421	-7.90871	FALSE
rs41285260	T	G	-0.0063144	-2.44783	-0.0783846	0.938015	0.959682	-8.57718	FALSE
rs199509	A	G	0.00759152	-2.31105	0.0764972	0.939505	0.959682	-8.30643	FALSE
rs1792352	A	G	-0.00812513	-2.41292	-0.0761975	0.939741	0.959682	-8.40668	FALSE
rs2991720	A	G	-0.0060761	-2.44215	-0.0750559	0.940642	0.959682	-8.61464	FALSE
rs921142	T	C	-0.00593602	-2.43778	-0.0748464	0.940808	0.959682	-8.53194	FALSE
rs3814707	A	G	0.00791122	-2.17215	0.0593625	0.953036	0.969122	-7.73998	FALSE
rs6764416	T	C	-0.00426077	-2.42421	-0.0590054	0.953318	0.969122	-8.55909	FALSE
rs2470823	T	G	-0.00537833	-2.47297	-0.0575603	0.95446	0.969122	-8.48025	FALSE
rs7712204	T	G	0.00877674	-2.14297	0.0502975	0.960201	0.973455	-7.68993	FALSE
rs56354807	T	C	0.0036451	0.424879	0.0454725	0.964016	0.975826	-7.89394	FALSE
rs3734637	T	G	0.00303519	-2.44031	0.041294	0.967321	0.9767	-8.42908	FALSE
rs273594	C	G	-0.00363129	-2.42403	-0.0405089	0.967942	0.9767	-8.43942	FALSE
rs12716462	T	C	0.00348893	-2.44172	0.038776	0.969312	0.9767	-8.58421	FALSE
rs9811502	C	G	0.0055651	-1.96828	0.0290315	0.977022	0.98297	-7.57631	FALSE
rs56070245	T	C	-0.00167003	-2.42711	-0.0230213	0.981778	0.986254	-8.56994	FALSE
rs80212196	T	C	0.000748697	-2.40998	0.00829308	0.993435	0.99645	-8.40168	FALSE
rs189278832	A	G	-0.000665618	-2.29113	-0.00433368	0.996569	0.998079	-7.75052	FALSE
rs6801781	A	G	0.000105267	-2.34131	0.000524688	0.999585	0.999585	-7.67828	FALSE

## Sheet: c. Regulatory activity (Stim)
Locus	SNP	allele	mad.score	alpha	pval.mad	madpadj	activity	chr	pos	pe05_TH	p5e08_TH	pe05_SA	p5e08_SA
rs1014444	rs12995636	A	167.21	6.09104	0	0	active	2	162908664	0	0	2	0
rs1014444	rs12995636	G	175.788	6.37266	0	0	active	2	162908664	0	0	2	0
rs10431624	rs11627097	T	175.874	6.37549	0	0	active	14	54304159	0	0	1	0
rs10431624	rs11627097	C	159.419	5.83528	0	0	active	14	54304159	0	0	1	0
rs10765918	rs11022130	A	82.9801	3.32591	0	0	active	11	12071547	0	0	2	2
rs10765918	rs11022130	G	73.5885	3.01759	0	0	active	11	12071547	0	0	2	2
rs10940512	rs252917	T	285.756	9.98275	0	0	active	5	56123432	0	0	1	1
rs10940512	rs252917	C	236.371	8.3615	0	0	active	5	56123432	0	0	1	1
rs10940512	rs832537	T	220.609	7.84407	0	0	active	5	56211991	0	0	1	0
rs10940512	rs832537	C	302.058	10.5179	0	0	active	5	56211991	0	0	1	0
rs10940512	rs832570	A	57.7567	2.49786	0	0	active	5	56156408	0	0	1	1
rs10940512	rs832570	G	61.354	2.61595	0	0	active	5	56156408	0	0	1	1
rs10940512	rs865570	T	53.999	2.3745	0	0	active	5	56161975	0	0	1	1
rs10940512	rs865570	C	94.9192	3.71785	0	0	active	5	56161975	0	0	1	1
rs11012732	rs11012722	A	307.946	10.7112	0	0	active	10	21772167	0	0	1	0
rs11012732	rs11012722	G	276.719	9.68609	0	0	active	10	21772167	0	0	1	0
rs11012732	rs12779865	T	43.3747	2.02571	0	0	active	10	21829162	0	0	2	1
rs11012732	rs12779865	C	41.3715	1.95995	0	0	active	10	21829162	0	0	2	1
rs11012732	rs9732777	T	92.1961	3.62845	0	0	active	10	21771350	0	0	2	0
rs11012732	rs9732777	C	152.719	5.61533	0	0	active	10	21771350	0	0	2	0
rs114489117	rs167570	T	65.1209	2.73961	0	0	active	5	93042348	0	0	2	1
rs114489117	rs167570	C	60.3635	2.58343	0	0	active	5	93042348	0	0	2	1
rs114489117	rs34384674	A	175.391	6.35961	0	0	active	5	93486950	0	0	2	0
rs114489117	rs34384674	G	252.152	8.87958	0	0	active	5	93486950	0	0	2	0
rs114489117	rs34454564	T	88.2177	3.49785	0	0	active	5	93280930	0	0	2	0
rs114489117	rs34454564	C	85.3831	3.40479	0	0	active	5	93280930	0	0	2	0
rs115877304	rs113038400	T	2534.8	83.8157	0	0	active	5	92975510	0	0	2	2
rs115877304	rs113038400	C	2229.8	73.803	0	0	active	5	92975510	0	0	2	2
rs1159974	rs4897156	A	96.9795	3.78549	0	0	active	6	126100198	0	0	2	0
rs1159974	rs4897156	G	154.514	5.67428	0	0	active	6	126100198	0	0	2	0
rs11695609	rs2110998	T	248.097	8.74645	0	0	active	2	37233538	0	0	2	1
rs11695609	rs2110998	C	245.107	8.64829	0	0	active	2	37233538	0	0	2	1
rs11695609	rs4016036	T	247.58	8.72949	0	0	active	2	37184485	0	0	3	2
rs11695609	rs4016036	C	373.911	12.8768	0	0	active	2	37184485	0	0	3	2
rs11695609	rs4670181	C	168.702	6.14002	0	0	active	2	37226903	0	0	2	1
rs11695609	rs4670181	G	191.41	6.88551	0	0	active	2	37226903	0	0	2	1
rs11695609	rs7605601	T	1919.9	63.6295	0	0	active	2	37147975	1	0	3	2
rs11695609	rs7605601	G	1657.56	55.0171	0	0	active	2	37147975	1	0	3	2
rs12064109	rs12079257	T	123.986	4.67207	0	0	active	1	119648309	0	0	1	1
rs12064109	rs12079257	C	126.437	4.75254	0	0	active	1	119648309	0	0	1	1
rs12064109	rs146862216	A	235.742	8.34085	0	0	active	1	119600175	0	0	1	1
rs12064109	rs146862216	G	232.948	8.24915	0	0	active	1	119600175	0	0	1	1
rs12064109	rs56919609	T	100.705	3.9078	0	0	active	1	119640728	0	0	1	1
rs12064109	rs56919609	C	111.879	4.27462	0	0	active	1	119640728	0	0	1	1
rs12764880	rs10901819	A	41.0596	1.94971	0	0	active	10	126458373	2	1	2	1
rs12764880	rs10901819	G	38.1387	1.85382	0	0	active	10	126458373	2	1	2	1
rs12764880	rs12218858	T	1877.91	62.251	0	0	active	10	126474200	1	1	2	1
rs12764880	rs12218858	C	1882.74	62.4094	0	0	active	10	126474200	1	1	2	1
rs13021985	rs12472555	T	51.1015	2.27938	0	0	active	2	162816728	0	0	1	1
rs13021985	rs12472555	G	46.7411	2.13623	0	0	active	2	162816728	0	0	1	1
rs13110077	rs150994863	A	61.2253	2.61173	0	0	active	4	121700904	1	0	0	0
rs13110077	rs150994863	C	61.714	2.62777	0	0	active	4	121700904	1	0	0	0
rs13319705	rs112113804	A	46.9963	2.14461	0	0	active	3	104674454	0	0	4	1
rs13319705	rs112113804	G	42.0049	1.98075	0	0	active	3	104674454	0	0	4	1
rs1344762	rs10178217	A	43.0366	2.01461	0	0	active	2	237709419	0	0	1	0
rs1344762	rs10178217	G	42.9318	2.01118	0	0	active	2	237709419	0	0	1	0
rs13726	rs9911991	C	92.9033	3.65167	0	0	active	17	42278916	0	0	1	0
rs13726	rs9911991	G	98.8761	3.84775	0	0	active	17	42278916	0	0	1	0
rs139834736	rs112969546	A	404.779	13.8901	0	0	active	3	118997177	0	0	4	2
rs139834736	rs112969546	G	465.746	15.8916	0	0	active	3	118997177	0	0	4	2
rs139834736	rs74280518	G	41.7469	1.97228	0	0	active	3	118997100	0	0	4	2
rs141834426	rs7733532	A	109.549	4.19814	0	0	active	5	93395896	0	0	1	1
rs141834426	rs7733532	T	116.174	4.4156	0	0	active	5	93395896	0	0	1	1
rs1556562	rs11164654	T	727.508	24.4849	0	0	active	1	92968312	0	0	1	1
rs1556562	rs11164654	C	877.543	29.4103	0	0	active	1	92968312	0	0	1	1
rs1556562	rs2391160	T	185.205	6.68181	0	0	active	1	92992797	0	0	1	1
rs1556562	rs2391160	C	177.39	6.42526	0	0	active	1	92992797	0	0	1	1
rs1556562	rs59343017	A	1457.93	48.4636	0	0	active	1	92893300	0	0	1	0
rs1556562	rs59343017	G	2028.23	67.1856	0	0	active	1	92893300	0	0	1	0
rs1556562	rs7545445	A	42.2145	1.98763	0	0	active	1	92800232	0	0	1	0
rs1556562	rs7545445	C	42.8851	2.00964	0	0	active	1	92800232	0	0	1	0
rs1628768	rs11191683	T	140.413	5.21134	0	0	active	10	105170649	0	0	1	1
rs1628768	rs11191683	G	125.21	4.71224	0	0	active	10	105170649	0	0	1	1
rs1628768	rs3096383	A	77.2169	3.13671	0	0	active	10	104709267	0	0	1	1
rs1628768	rs3096383	G	99.0365	3.85301	0	0	active	10	104709267	0	0	1	1
rs1628768	rs7894768	C	200.553	7.18566	0	0	active	10	105135612	0	0	1	1
rs17419290	rs159536	A	79.9649	3.22692	0	0	active	5	60447422	1	1	2	1
rs17419290	rs159536	G	80.9138	3.25807	0	0	active	5	60447422	1	1	2	1
rs17419290	rs1870015	A	635.741	21.4723	0	0	active	5	60085763	1	0	2	1
rs17419290	rs1870015	G	1042.95	34.8405	0	0	active	5	60085763	1	0	2	1
rs17419290	rs57435641	A	313.235	10.8848	0	0	active	5	60103654	0	0	2	1
rs17419290	rs57435641	G	319.802	11.1004	0	0	active	5	60103654	0	0	2	1
rs190958130	rs55901622	A	69.2636	2.87561	0	0	active	6	127157438	0	0	1	0
rs190958130	rs55901622	G	163.997	5.98557	0	0	active	6	127157438	0	0	1	0
rs194369	rs177114	C	294.214	10.2604	0	0	active	5	60506069	0	0	2	1
rs194369	rs28634357	A	180.987	6.54333	0	0	active	5	60544386	0	0	1	1
rs194369	rs28634357	G	194.958	7.00199	0	0	active	5	60544386	0	0	1	1
rs1986012	rs1986012	T	673.506	22.712	0	0	active	15	55983271	0	0	3	0
rs1986012	rs1986012	C	641.679	21.6672	0	0	active	15	55983271	0	0	3	0
rs1986012	rs4774220	A	540.993	18.3618	0	0	active	15	55962861	0	0	3	0
rs1986012	rs4774220	G	594.575	20.1209	0	0	active	15	55962861	0	0	3	0
rs2022130	rs273564	A	301.509	10.4999	0	0	active	11	30918860	0	0	2	2
rs2022130	rs273564	G	215.956	7.69132	0	0	active	11	30918860	0	0	2	2
rs2022130	rs273576	A	63.1527	2.675	0	0	active	11	30910036	0	0	2	2
rs2022130	rs273576	G	94.0749	3.69013	0	0	active	11	30910036	0	0	2	2
rs2022130	rs273592	C	56.3473	2.45159	0	0	active	11	30878849	0	0	2	2
rs2022130	rs273615	C	38.0087	1.84956	0	0	active	11	30899836	0	0	2	2
rs2022130	rs7113110	T	45.6449	2.10024	0	0	active	11	30807171	0	0	2	2
rs2022130	rs7113110	C	43.5263	2.03069	0	0	active	11	30807171	0	0	2	2
rs2022130	rs7933651	T	50.457	2.25822	0	0	active	11	30967071	0	0	2	2
rs2022130	rs7933651	C	56.1406	2.4448	0	0	active	11	30967071	0	0	2	2
rs2074404	rs199447	T	276.801	9.68876	0	0	active	17	44812188	5	0	3	2
rs2074404	rs199447	C	292.465	10.203	0	0	active	17	44812188	5	0	3	2
rs2074404	rs199510	A	427.671	14.6416	0	0	active	17	44857929	5	0	3	2
rs2074404	rs199510	C	439.647	15.0348	0	0	active	17	44857929	5	0	3	2
rs2074404	rs9912530	T	855.882	28.6992	0	0	active	17	44836302	2	0	3	2
rs2074404	rs9912530	C	201.402	7.21353	0	0	active	17	44836302	2	0	3	2
rs2118004	rs28735393	A	1226.09	40.8525	0	0	active	3	104738215	0	0	4	1
rs2118004	rs28735393	G	1647.89	54.6997	0	0	active	3	104738215	0	0	4	1
rs2202895	rs6504281	T	364.045	12.5529	0	0	active	17	46565412	0	0	1	0
rs2202895	rs6504281	C	373.275	12.8559	0	0	active	17	46565412	0	0	1	0
rs2202895	rs7222242	A	131.876	4.93109	0	0	active	17	46565486	0	0	1	0
rs2202895	rs7222242	C	212.492	7.57759	0	0	active	17	46565486	0	0	1	0
rs2409691	rs112201927	A	246.435	8.69189	0	0	active	8	10895200	0	0	2	1
rs2409691	rs112201927	T	230.574	8.17119	0	0	active	8	10895200	0	0	2	1
rs28591501	rs28495472	A	686.748	23.1467	0	0	active	9	98234097	1	1	1	1
rs28591501	rs28495472	G	718.9	24.2022	0	0	active	9	98234097	1	1	1	1
rs30641	rs246444	T	180.974	6.54292	0	0	active	5	129016267	1	0	2	1
rs30641	rs246444	C	162.076	5.92251	0	0	active	5	129016267	1	0	2	1
rs30641	rs30375	C	116.273	4.41886	0	0	active	5	128993732	1	0	2	0
rs30641	rs30375	G	109.639	4.20107	0	0	active	5	128993732	1	0	2	0
rs30641	rs6881844	T	673.945	22.7265	0	0	active	5	128959579	1	0	2	1
rs30641	rs6881844	C	764	25.6828	0	0	active	5	128959579	1	0	2	1
rs34322452	rs34322452	A	618.828	20.917	0	0	active	5	93347836	0	0	2	1
rs34322452	rs34322452	G	653.143	22.0436	0	0	active	5	93347836	0	0	2	1
rs34464850	rs1820941	T	450.529	15.392	0	0	active	3	141751785	0	0	1	1
rs34464850	rs1820941	C	539.993	18.329	0	0	active	3	141751785	0	0	1	1
rs34464850	rs6440057	T	770.299	25.8896	0	0	active	3	141728308	0	0	1	1
rs34464850	rs6440057	C	911.552	30.5268	0	0	active	3	141728308	0	0	1	1
rs34464850	rs6803884	A	356.435	12.3031	0	0	active	3	141744942	0	0	1	1
rs34464850	rs6803884	G	281.687	9.84918	0	0	active	3	141744942	0	0	1	1
rs34464850	rs7628851	C	209.112	7.46663	0	0	active	3	141658320	0	0	1	0
rs34464850	rs7628851	G	191.43	6.88615	0	0	active	3	141658320	0	0	1	0
rs34464850	rs7644155	T	47.9235	2.17504	0	0	active	3	141743677	0	0	1	1
rs34464850	rs7644155	C	57.636	2.49389	0	0	active	3	141743677	0	0	1	1
rs34464850	rs9861009	T	373.896	12.8762	0	0	active	3	141654685	0	0	1	0
rs34464850	rs9861009	C	332.244	11.5089	0	0	active	3	141654685	0	0	1	0
rs3770776	rs62135860	A	48.315	2.1879	0	0	active	2	37172625	1	0	1	1
rs3770776	rs62135860	G	38.7686	1.8745	0	0	active	2	37172625	1	0	1	1
rs40084	rs7734205	T	126.69	4.76085	0	0	active	5	60392622	1	1	2	1
rs40084	rs7734205	C	116.568	4.42854	0	0	active	5	60392622	1	1	2	1
rs40115	rs12935138	A	43.7964	2.03956	0	0	active	16	65115210	0	0	1	0
rs40115	rs12935138	G	61.7091	2.62761	0	0	active	16	65115210	0	0	1	0
rs4273712	rs853976	T	1844.9	61.1672	0	0	active	6	127055655	1	0	7	2
rs4273712	rs853976	C	2008.06	66.5234	0	0	active	6	127055655	1	0	7	2
rs4437022	rs4811473	T	501.728	17.0728	0	0	active	20	52428984	0	0	2	1
rs4437022	rs4811473	C	507.513	17.2627	0	0	active	20	52428984	0	0	2	1
rs4437022	rs4811474	T	77.1071	3.1331	0	0	active	20	52428992	0	0	2	1
rs4437022	rs4811474	G	82.9067	3.3235	0	0	active	20	52428992	0	0	2	1
rs4772268	rs9557396	A	1018.59	34.0408	0	0	active	13	100798614	0	0	1	0
rs4772268	rs9557396	G	539.044	18.2978	0	0	active	13	100798614	0	0	1	0
rs4841029	rs10106453	A	110.345	4.22426	0	0	active	8	8548801	0	0	1	1
rs4841029	rs10106453	G	90.9892	3.58883	0	0	active	8	8548801	0	0	1	1
rs4841029	rs475259	A	879.643	29.4792	0	0	active	8	8610267	0	0	1	0
rs4841029	rs475259	G	855.48	28.686	0	0	active	8	8610267	0	0	1	0
rs4841029	rs7819167	T	104.173	4.02164	0	0	active	8	8548304	0	0	1	1
rs4841029	rs7819167	C	90.7836	3.58208	0	0	active	8	8548304	0	0	1	1
rs4842266	rs11114141	C	927.208	31.0407	0	0	active	12	79904459	0	0	1	0
rs4915928	rs2787681	A	98.0013	3.81903	0	0	active	1	64221345	0	0	1	1
rs4915928	rs2787681	C	98.3867	3.83168	0	0	active	1	64221345	0	0	1	1
rs552305	rs7634809	T	357.389	12.3343	0	0	active	3	177304668	2	0	2	0
rs552305	rs7634809	C	354.641	12.2442	0	0	active	3	177304668	2	0	2	0
rs59373415	rs11162012	A	139.798	5.19117	0	0	active	1	87888112	0	0	1	1
rs59373415	rs11162012	G	126.448	4.75288	0	0	active	1	87888112	0	0	1	1
rs61901866	rs1791558	A	111.416	4.2594	0	0	active	11	92356881	0	0	5	2
rs61901866	rs1791558	G	93.8985	3.68434	0	0	active	11	92356881	0	0	5	2
rs62057153	rs111960572	A	174.929	6.34447	0	0	active	17	43563349	2	0	1	1
rs62057153	rs111960572	G	115.326	4.38779	0	0	active	17	43563349	2	0	1	1
rs62057153	rs112275793	C	45.8354	2.1065	0	0	active	17	43563304	2	0	1	1
rs62057153	rs12952504	C	45.1877	2.08523	0	0	active	17	43495235	2	0	2	1
rs62057153	rs12952504	G	37.7553	1.84124	0	0	active	17	43495235	2	0	2	1
rs62057153	rs2028078	A	252.806	8.90104	0	0	active	17	43475929	2	0	2	1
rs62057153	rs2028078	G	266.182	9.34016	0	0	active	17	43475929	2	0	2	1
rs62057153	rs35884427	G	104.226	4.02337	0	0	active	17	43495216	3	0	2	1
rs62057153	rs56233672	T	219.275	7.80029	0	0	active	17	43920300	4	1	3	2
rs62057153	rs56233672	C	181.823	6.57077	0	0	active	17	43920300	4	1	3	2
rs62057153	rs56354807	T	148.126	5.46456	0	0	active	17	43920378	5	1	3	2
rs62057153	rs56354807	C	128.869	4.83238	0	0	active	17	43920378	5	1	3	2
rs62057153	rs62055887	C	99.5711	3.87056	0	0	active	17	43838710	3	0	3	1
rs62057153	rs62055888	T	713.433	24.0228	0	0	active	17	43838720	4	0	3	1
rs62057153	rs62055888	C	794.972	26.6996	0	0	active	17	43838720	4	0	3	1
rs62057153	rs62057103	T	67.5798	2.82034	0	0	active	17	43887480	5	0	2	2
rs62057153	rs62057103	C	83.5698	3.34526	0	0	active	17	43887480	5	0	2	2
rs62057153	rs62057152	C	417.915	14.3213	0	0	active	17	43904110	4	1	2	2
rs62057153	rs62057152	G	430.488	14.7341	0	0	active	17	43904110	4	1	2	2
rs62057153	rs62065385	T	40.8569	1.94306	0	0	active	17	43534694	4	0	2	1
rs62057153	rs62065436	A	1282.7	42.7111	0	0	active	17	43556652	4	0	2	1
rs62057153	rs62065436	G	1191.61	39.7205	0	0	active	17	43556652	4	0	2	1
rs62057153	rs62065437	A	2166.19	71.7148	0	0	active	17	43557612	4	0	2	1
rs62057153	rs62065437	G	2060.32	68.2392	0	0	active	17	43557612	4	0	2	1
rs630934	rs13059755	C	43.8909	2.04266	0	0	active	3	39484511	1	1	0	0
rs6505147	rs11654983	A	880.192	29.4973	0	0	active	17	28370042	1	0	2	1
rs6505147	rs11654983	C	476.478	16.2439	0	0	active	17	28370042	1	0	2	1
rs6505147	rs12451175	A	692.344	23.3305	0	0	active	17	28140610	0	0	3	1
rs6505147	rs12451175	C	747.179	25.1306	0	0	active	17	28140610	0	0	3	1
rs6505147	rs12452288	A	104.311	4.02616	0	0	active	17	28235220	0	0	2	1
rs6505147	rs12452288	G	74.2402	3.03899	0	0	active	17	28235220	0	0	2	1
rs6505147	rs2264302	A	216.137	7.69725	0	0	active	17	28057095	0	0	2	1
rs6505147	rs2264302	G	224.735	7.97953	0	0	active	17	28057095	0	0	2	1
rs6505147	rs2617877	T	128.406	4.81718	0	0	active	17	28092803	0	0	2	1
rs6505147	rs2617877	C	123.988	4.67213	0	0	active	17	28092803	0	0	2	1
rs6505147	rs3098947	T	56.9704	2.47204	0	0	active	17	27971685	1	0	3	1
rs6505147	rs3098947	C	55.3339	2.41832	0	0	active	17	27971685	1	0	3	1
rs6505147	rs4461132	A	42.0047	1.98074	0	0	active	17	28423430	1	0	2	1
rs6505147	rs4461132	G	47.2384	2.15255	0	0	active	17	28423430	1	0	2	1
rs6505147	rs4592712	T	789.537	26.5212	0	0	active	17	28466824	1	0	1	1
rs6505147	rs4592712	C	1109.77	37.0341	0	0	active	17	28466824	1	0	1	1
rs6505147	rs55816036	A	336.562	11.6506	0	0	active	17	28466816	1	0	2	1
rs6505147	rs55816036	G	346.879	11.9893	0	0	active	17	28466816	1	0	2	1
rs6505147	rs62068621	A	152.706	5.61492	0	0	active	17	28170382	0	0	3	1
rs6505147	rs62068621	G	154.795	5.68349	0	0	active	17	28170382	0	0	3	1
rs6505147	rs71371126	A	59.6828	2.56109	0	0	active	17	28002642	0	0	1	0
rs6505147	rs71371126	G	65.4164	2.74931	0	0	active	17	28002642	0	0	1	0
rs6505147	rs7214458	C	38.6274	1.86987	0	0	active	17	28205173	0	0	2	1
rs6505147	rs8078459	T	346.176	11.9662	0	0	active	17	28164057	0	0	3	1
rs6505147	rs8078459	C	440.524	15.0636	0	0	active	17	28164057	0	0	3	1
rs6505147	rs9900730	G	368.813	12.7094	0	0	active	17	28179066	0	0	2	1
rs6554054	rs59042894	A	199.596	7.15423	0	0	active	4	53701719	0	0	2	1
rs6554054	rs59042894	G	268.49	9.41593	0	0	active	4	53701719	0	0	2	1
rs6554054	rs6554052	C	1418.98	47.1848	0	0	active	4	53674404	0	0	1	0
rs6682671	rs6682671	T	284.919	9.95528	0	0	active	1	17311882	0	0	3	1
rs6682671	rs6682671	C	558.375	18.9324	0	0	active	1	17311882	0	0	3	1
rs6682671	rs9435658	T	693.637	23.3729	0	0	active	1	17311901	0	0	2	0
rs6682671	rs9435658	C	591.442	20.018	0	0	active	1	17311901	0	0	2	0
rs6738528	rs1078809	T	84.9216	3.38964	0	0	active	2	27288915	2	0	0	0
rs6738528	rs6547356	C	417.709	14.3146	0	0	active	2	27210302	3	0	0	0
rs6738528	rs6706127	T	238.859	8.4432	0	0	active	2	27140741	2	1	0	0
rs6738528	rs6706127	C	240.716	8.50414	0	0	active	2	27140741	2	1	0	0
rs6855246	rs6855246	G	37.861	1.84471	0	0	active	4	103112470	4	0	2	1
rs7188071	rs62037363	T	44.9311	2.07681	0	0	active	16	28865042	0	0	1	0
rs7188071	rs62037363	C	41.5124	1.96458	0	0	active	16	28865042	0	0	1	0
rs7188071	rs9972768	A	48.9734	2.20951	0	0	active	16	28861734	0	0	1	0
rs7188071	rs9972768	C	53.38	2.35418	0	0	active	16	28861734	0	0	1	0
rs7203251	rs9937293	G	134.742	5.02517	0	0	active	16	87225101	4	4	1	0
rs7601767	rs112295363	T	205.896	7.36105	0	0	active	2	48196082	0	0	1	0
rs7601767	rs112295363	C	207.581	7.41638	0	0	active	2	48196082	0	0	1	0
rs7628850	rs7628850	A	398.411	13.6811	0	0	active	3	141658316	0	0	1	0
rs7628850	rs7628850	G	334.39	11.5793	0	0	active	3	141658316	0	0	1	0
rs7714191	rs35403253	T	44.2414	2.05417	0	0	active	5	131080960	0	0	1	1
rs7714191	rs35403253	C	48.3259	2.18826	0	0	active	5	131080960	0	0	1	1
rs7715167	rs4298264	A	286.151	9.99572	0	0	active	5	170803221	0	0	1	0
rs7715167	rs4298264	G	273.619	9.5843	0	0	active	5	170803221	0	0	1	0
rs7715167	rs6555947	A	244.727	8.63583	0	0	active	5	170804702	0	0	1	0
rs7715167	rs6555947	G	291.758	10.1798	0	0	active	5	170804702	0	0	1	0
rs7809950	rs2395882	C	568.348	19.2599	0	0	active	7	107081438	0	0	1	0
rs7809950	rs2395882	G	547.741	18.5833	0	0	active	7	107081438	0	0	1	0
rs7809950	rs2520245	C	406.212	13.9372	0	0	active	7	107137428	0	0	1	1
rs7809950	rs2520245	G	369.866	12.744	0	0	active	7	107137428	0	0	1	1
rs7809950	rs57452492	T	307.883	10.7091	0	0	active	7	107088357	0	0	1	1
rs7809950	rs57452492	G	290.118	10.1259	0	0	active	7	107088357	0	0	1	1
rs7809950	rs7803151	A	37.6147	1.83662	0	0	active	7	106934246	0	0	1	0
rs7809950	rs7803151	G	39.0914	1.8851	0	0	active	7	106934246	0	0	1	0
rs7824177	rs12548910	A	244.134	8.61634	0	0	active	8	110556028	1	0	0	0
rs7824177	rs12548910	G	229.861	8.14781	0	0	active	8	110556028	1	0	0	0
rs7862092	rs12003640	A	733.001	24.6652	0	0	active	9	126680161	0	0	2	0
rs7862092	rs12003640	G	813.186	27.2975	0	0	active	9	126680161	0	0	2	0
rs7914158	rs7476050	G	121.304	4.58403	0	0	active	10	104427083	0	0	1	1
rs910697	rs10776756	G	47.4056	2.15804	0	0	active	1	113098015	0	0	2	2
rs910697	rs72699100	A	132.525	4.95239	0	0	active	1	113181401	0	0	2	2
rs910697	rs72699100	G	128.809	4.8304	0	0	active	1	113181401	0	0	2	2
rs910697	rs75939512	T	66.9739	2.80044	0	0	active	1	113223094	0	0	2	2
rs910697	rs75939512	C	75.906	3.09367	0	0	active	1	113223094	0	0	2	2
rs9328010	rs12719573	T	346.507	11.9771	0	0	active	5	106916252	0	0	2	0
rs9328010	rs12719573	C	310.763	10.8037	0	0	active	5	106916252	0	0	2	0
rs9399245	rs6903242	A	48.37	2.1897	0	0	active	6	138873329	0	0	5	1
rs9399245	rs6903242	G	51.7537	2.30079	0	0	active	6	138873329	0	0	5	1
rs9399245	rs9389588	A	263.747	9.26022	0	0	active	6	138856440	1	0	3	2
rs9399245	rs9389588	C	209.336	7.474	0	0	active	6	138856440	1	0	3	2
rs6505147	rs11872020	G	37.2951	1.82613	9.84865e-305	6.60519e-303	active	17	28553489	0	0	1	0
rs10278627	rs112690422	A	37.0271	1.81733	2.10082e-300	1.40374e-298	active	7	96206283	0	0	1	1
rs910697	rs10776756	A	36.894	1.81296	2.87827e-298	1.91612e-296	active	1	113098015	0	0	2	2
rs139834736	rs74280518	A	36.8248	1.81069	3.70337e-297	2.45634e-295	active	3	118997100	0	0	4	2
rs62057153	rs62054809	C	36.1909	1.78988	4.22681e-287	2.79326e-285	active	17	43918239	5	1	3	2
rs6505147	rs8069669	T	35.5342	1.76832	7.28933e-277	4.79952e-275	active	17	28239502	0	0	2	1
rs1556562	rs10465753	A	35.4678	1.76614	7.70063e-276	5.0519e-274	active	1	93027862	0	0	1	1
rs2022130	rs273615	A	34.7441	1.74239	8.50179e-265	5.55727e-263	active	11	30899836	0	0	2	2
rs6855246	rs6855246	A	33.9705	1.71699	3.03646e-253	1.97764e-251	active	4	103112470	4	0	2	1
rs6738528	rs1078809	C	33.6335	1.70593	2.71712e-248	1.7633e-246	active	2	27288915	2	0	0	0
rs6505147	rs8069669	C	33.2765	1.69421	4.21888e-243	2.72806e-241	active	17	28239502	0	0	2	1
rs10278627	rs112690422	G	33.1538	1.69018	2.49435e-241	1.60716e-239	active	7	96206283	0	0	1	1
rs34464850	rs12637444	G	32.9915	1.68485	5.38418e-239	3.4568e-237	active	3	141675671	0	0	1	0
rs62057153	rs62065385	C	32.1416	1.65695	5.77982e-227	3.69765e-225	active	17	43534694	4	0	2	1
rs17419290	rs34622	G	31.9987	1.65226	5.68415e-225	3.6236e-223	active	5	60462490	0	0	2	1
rs61901866	rs1792346	C	31.952	1.65072	2.53186e-224	1.60836e-222	active	11	92374120	0	0	5	2
rs12064109	rs2765532	C	31.8221	1.64646	1.60376e-222	1.01521e-220	active	1	119591546	0	0	1	1
rs1628768	rs11191649	T	31.1492	1.62437	2.60201e-213	1.64136e-211	active	10	105067037	0	0	1	1
rs1628768	rs7894768	T	30.5607	1.60505	2.04006e-205	1.2824e-203	active	10	105135612	0	0	1	1
rs1628768	rs11191657	C	30.4309	1.60079	1.07303e-203	6.72172e-202	active	10	105095584	0	0	1	1
rs61901866	rs1792346	T	30.3712	1.59883	6.59167e-203	4.11489e-201	active	11	92374120	0	0	5	2
rs12064109	rs2765532	T	30.3349	1.59764	1.98717e-202	1.23623e-200	active	1	119591546	0	0	1	1
rs17419290	rs34622	A	30.0624	1.58869	7.5129e-199	4.65774e-197	active	5	60462490	0	0	2	1
rs2022130	rs273592	T	30.0536	1.5884	9.79349e-199	6.05083e-197	active	11	30878849	0	0	2	2
rs10765918	rs11022129	C	30.0342	1.58776	1.75697e-198	1.08182e-196	active	11	12071436	0	0	2	2
rs7188071	rs240705	T	29.0407	1.55515	1.00819e-185	6.18667e-184	active	16	28529716	0	0	1	0
rs34464850	rs12637444	T	28.8318	1.54829	4.28408e-183	2.61997e-181	active	3	141675671	0	0	1	0
rs17464221	rs11894589	C	28.7685	1.54621	2.65915e-182	1.62073e-180	active	2	188293391	0	0	2	2
rs34464850	rs1976633	A	28.2945	1.53065	2.01805e-176	1.22584e-174	active	3	141650739	0	0	1	1
rs1628768	rs11191657	T	27.9515	1.51939	3.16474e-172	1.91594e-170	active	10	105095584	0	0	1	1
rs6840242	rs12649955	T	27.397	1.50119	1.4884e-165	8.98068e-164	active	4	113451106	0	0	1	0
rs7188071	rs12919058	C	27.2669	1.49692	5.2357e-164	3.14858e-162	active	16	28927818	1	0	1	0
rs7188071	rs12919058	A	27.2645	1.49684	5.58967e-164	3.35027e-162	active	16	28927818	1	0	1	0
rs1628768	rs11191649	C	27.0454	1.48965	2.16546e-161	1.29361e-159	active	10	105067037	0	0	1	1
rs62057153	rs62065441	G	26.9424	1.48627	3.49864e-160	2.08313e-158	active	17	43563093	2	1	2	1
rs6505147	rs4795523	A	26.7415	1.47967	7.74602e-158	4.5969e-156	active	17	28176314	0	0	2	1
rs6505147	rs11872020	A	26.6484	1.47661	9.34691e-157	5.52877e-155	active	17	28553489	0	0	1	0
rs630934	rs13059755	T	26.5672	1.47395	8.1193e-156	4.78694e-154	active	3	39484511	1	1	0	0
rs6840242	rs12649955	G	26.2181	1.46249	8.26765e-152	4.85853e-150	active	4	113451106	0	0	1	0
rs1628768	rs10883858	A	24.9408	1.42056	1.34296e-137	7.86636e-136	active	10	105127708	0	0	1	1
rs630934	rs938183	A	24.8956	1.41907	4.15665e-137	2.42686e-135	active	3	39480294	1	1	0	0
rs6505147	rs7214458	T	24.0606	1.39166	3.23685e-128	1.88374e-126	active	17	28205173	0	0	2	1
rs630934	rs938183	G	23.9391	1.38767	6.00608e-127	3.4841e-125	active	3	39480294	1	1	0	0
rs62057153	rs242951	T	23.9173	1.38695	1.01288e-126	5.85684e-125	active	17	43909412	0	0	2	1
rs62057153	rs35884427	A	23.8155	1.38361	1.15493e-125	6.65689e-124	active	17	43495216	3	0	2	1
rs3770776	rs111911796	G	23.7977	1.38303	1.76345e-125	1.0132e-123	active	2	37214321	0	0	1	0
rs6738528	rs12714094	C	23.6852	1.37934	2.56335e-124	1.46811e-122	active	2	27336432	2	0	0	0
rs2118004	rs1910326	T	23.2339	1.36452	1.03558e-119	5.91232e-118	active	3	104652528	0	0	5	2
rs62057153	rs112275793	A	23.2291	1.36436	1.1565e-119	6.58186e-118	active	17	43563304	2	0	1	1
rs3770776	rs111911796	C	22.7804	1.34963	3.58737e-115	2.03521e-113	active	2	37214321	0	0	1	0
rs1556562	rs10465753	G	22.6505	1.34537	6.90022e-114	3.90241e-112	active	1	93027862	0	0	1	1
rs34464850	rs1976633	G	22.4919	1.34016	2.48826e-112	1.40283e-110	active	3	141650739	0	0	1	1
rs6505147	rs4795523	G	22.2292	1.33154	8.96528e-110	5.03871e-108	active	17	28176314	0	0	2	1
rs7715167	rs62383969	T	22.1639	1.3294	3.82913e-109	2.14538e-107	active	5	170828170	0	0	1	0
rs7188071	rs240705	C	21.7457	1.31566	3.7956e-105	2.12001e-103	active	16	28529716	0	0	1	0
rs61901866	rs6483188	C	21.1462	1.29598	1.49691e-99	8.33512e-98	active	11	92496152	0	0	5	1
rs630934	rs11708828	C	20.7484	1.28293	6.33412e-96	3.51612e-94	active	3	39499649	1	1	0	0
rs62057153	rs62065441	A	20.4574	1.27337	2.58348e-93	1.42971e-91	active	17	43563093	2	1	2	1
rs3862145	rs7173987	C	20.3565	1.27006	2.03232e-92	1.12126e-90	active	15	39609821	0	0	1	0
rs61901866	rs6483188	T	20.3194	1.26884	4.33513e-92	2.38445e-90	active	11	92496152	0	0	5	1
rs4841029	rs474892	T	20.1857	1.26445	6.53435e-91	3.58317e-89	active	8	8596731	0	0	1	1
rs7188071	rs9708958	A	20.0731	1.26075	6.34836e-90	3.47063e-88	active	16	28922743	1	0	1	0
rs80241863	rs184418644	C	19.2214	1.2328	1.22417e-82	6.67226e-81	active	16	60785315	0	0	1	0
rs7188071	rs62034326	G	19.2057	1.23228	1.65794e-82	9.00931e-81	active	16	28539293	0	0	1	0
rs17419290	rs62365455	G	19.1728	1.2312	3.12359e-82	1.69227e-80	active	5	60257100	1	1	2	2
rs17464221	rs11894589	T	18.8714	1.22131	9.79805e-80	5.29241e-78	active	2	188293391	0	0	2	2
rs4437022	rs6022770	A	18.6482	1.21398	6.52548e-78	3.51421e-76	active	20	52428646	0	0	2	1
rs7188071	rs62034326	A	18.6014	1.21244	1.56404e-77	8.39785e-76	active	16	28539293	0	0	1	0
rs3862145	rs7173987	G	18.5492	1.21073	4.13893e-77	2.21574e-75	active	15	39609821	0	0	1	0
rs630934	rs11708828	T	18.2533	1.20101	9.73849e-75	5.19799e-73	active	3	39499649	1	1	0	0
rs7715167	rs62383969	C	18.1383	1.19724	7.9443e-74	4.22782e-72	active	5	170828170	0	0	1	0
rs62057153	rs242951	C	17.973	1.19181	1.58574e-72	8.41422e-71	active	17	43909412	0	0	2	1
rs6505147	rs11868763	C	17.8465	1.18766	1.5373e-71	8.13328e-70	active	17	28395051	1	0	2	1
rs62057153	rs62054809	T	17.5741	1.17872	1.94564e-69	1.02635e-67	active	17	43918239	5	1	3	2
rs11012732	rs2807966	G	17.4936	1.17608	8.01305e-69	4.21468e-67	active	10	22248553	0	0	1	0
rs11012732	rs2807966	A	17.2287	1.16738	8.0876e-67	4.24152e-65	active	10	22248553	0	0	1	0
rs7203251	rs9937293	A	17.1437	1.16459	3.50527e-66	1.833e-64	active	16	87225101	4	4	1	0
rs1628768	rs59744322	G	17.0877	1.16275	9.16133e-66	4.77687e-64	active	10	105146692	0	0	1	1
rs6505147	rs112367099	A	17.0858	1.16269	9.45925e-66	4.91799e-64	active	17	28083077	0	0	2	1
rs6505147	rs55797987	G	17.0574	1.16176	1.53918e-65	7.97943e-64	active	17	27962197	0	0	2	1
rs2802295	rs2802295	G	16.9903	1.15955	4.84729e-65	2.50573e-63	active	6	108926496	0	0	1	1
rs4437022	rs6013803	C	16.8449	1.15478	5.72163e-64	2.94926e-62	active	20	52428639	0	0	2	1
rs7203251	rs4843560	G	16.3128	1.13731	4.00379e-60	2.0579e-58	active	16	87225143	5	4	1	0
rs2202895	rs9989493	C	16.2189	1.13423	1.85354e-59	9.4999e-58	active	17	46594424	0	0	1	0
rs552305	rs35168340	T	15.9728	1.12615	9.88061e-58	5.04975e-56	active	3	177299052	2	0	2	0
rs7203251	rs4843560	A	15.7704	1.1195	2.48688e-56	1.2674e-54	active	16	87225143	5	4	1	0
rs17419290	rs62365455	A	15.625	1.11473	2.46034e-55	1.24683e-53	active	5	60257100	1	1	2	2
rs13726	rs7214273	A	15.5635	1.11271	6.44001e-55	3.25446e-53	active	17	42261289	0	0	1	0
rs6505147	rs55797987	A	15.3077	1.10432	3.39425e-53	1.71049e-51	active	17	27962197	0	0	2	1
rs4437022	rs6013803	T	15.3066	1.10428	3.45584e-53	1.73668e-51	active	20	52428639	0	0	2	1
rs115877304	rs7710106	T	15.0227	1.09496	2.60527e-51	1.3056e-49	active	5	92974276	0	0	2	2
rs552305	rs34316712	G	14.8777	1.0902	2.30075e-50	1.1498e-48	active	3	177299065	2	0	2	0
rs4437022	rs6022769	A	14.8087	1.08793	6.43957e-50	3.20929e-48	active	20	52428600	0	0	2	1
rs2118004	rs1910326	C	14.7777	1.08692	1.01979e-49	5.06834e-48	active	3	104652528	0	0	5	2
rs10765918	rs11022129	T	14.7428	1.08577	1.71118e-49	8.48116e-48	active	11	12071436	0	0	2	2
rs4437022	rs6022762	T	14.7286	1.08531	2.11073e-49	1.04328e-47	active	20	52427744	0	0	2	1
rs7188071	rs12446589	G	14.7036	1.08448	3.05664e-49	1.50669e-47	active	16	28870962	0	0	1	0
rs552305	rs34332266	C	14.6768	1.0836	4.53707e-49	2.23033e-47	active	3	177299061	2	0	2	0
rs1628768	rs72846198	G	14.5852	1.0806	1.74484e-48	8.55398e-47	active	10	105098024	0	0	1	1
rs13726	rs7214273	C	14.3846	1.07401	3.23243e-47	1.58038e-45	active	17	42261289	0	0	1	0
rs6505147	rs7212532	T	14.3252	1.07206	7.61551e-47	3.71328e-45	active	17	28291505	1	0	2	1
rs4841029	rs474892	G	14.2065	1.06817	4.172e-46	2.02876e-44	active	8	8596731	0	0	1	1
rs80241863	rs184418644	T	14.0265	1.06225	5.36603e-45	2.60238e-43	active	16	60785315	0	0	1	0
rs62057153	rs4074461	T	13.9707	1.06042	1.17641e-44	5.68998e-43	active	17	43855156	0	0	1	0
rs7188071	rs9708958	G	13.915	1.05859	2.56935e-44	1.2394e-42	active	16	28922743	1	0	1	0
rs7184835	rs7186498	C	13.3269	1.03929	8.06913e-41	3.88201e-39	active	16	52539740	0	0	1	1
rs552305	rs34316712	C	13.049	1.03016	3.22084e-39	1.5454e-37	active	3	177299065	2	0	2	0
rs115877304	rs7710106	C	13.0219	1.02927	4.5939e-39	2.19837e-37	active	5	92974276	0	0	2	2
rs7203251	rs113080312	C	12.9382	1.02653	1.37001e-38	6.53873e-37	active	16	87254492	4	2	1	0
rs6505147	rs7212532	G	12.84	1.0233	4.89309e-38	2.32919e-36	active	17	28291505	1	0	2	1
rs552305	rs36102700	T	12.5889	1.01506	1.21447e-36	5.76584e-35	active	3	177299109	2	0	2	0
rs910697	rs507213	A	12.4654	1.01101	5.76098e-36	2.72792e-34	active	1	113109104	1	0	2	2
rs68175985	rs62109894	C	12.4093	1.00916	1.16398e-35	5.49723e-34	active	19	13116242	0	0	2	0
rs9401907	rs7765977	T	12.4047	1.00901	1.23254e-35	5.80582e-34	active	6	127154049	0	0	1	0
rs13021985	rs2909456	T	12.2831	1.00502	5.57982e-35	2.6215e-33	active	2	162836954	0	0	1	0
rs2202895	rs9989493	T	12.1928	1.00206	1.69747e-34	7.9543e-33	active	17	46594424	0	0	1	0
rs6738528	rs12714094	A	12.1259	0.999862	3.84947e-34	1.79918e-32	active	2	27336432	2	0	0	0
rs552305	rs36102700	C	11.769	0.988145	2.81926e-32	1.31427e-30	active	3	177299109	2	0	2	0
rs7824177	rs12541569	C	11.6735	0.985008	8.70813e-32	4.04906e-30	active	8	110565176	1	0	0	0
rs4915928	rs4915927	G	11.5767	0.981831	2.70486e-31	1.25446e-29	active	1	64235713	0	0	1	1
rs7184835	rs7186498	T	11.5244	0.980113	4.97269e-31	2.30031e-29	active	16	52539740	0	0	1	1
rs6738528	rs11887401	G	11.4834	0.978767	7.99799e-31	3.69032e-29	active	2	27181112	2	1	0	0
rs910697	rs507213	C	11.4374	0.977257	1.36007e-30	6.25943e-29	active	1	113109104	1	0	2	2
rs552305	rs34332266	T	11.0828	0.965617	7.60209e-29	3.4898e-27	active	3	177299061	2	0	2	0
rs2022130	rs1028643	A	10.9294	0.960582	4.16879e-28	1.90886e-26	active	11	30861880	0	0	2	2
rs4437022	rs6022769	G	10.8554	0.958153	9.39624e-28	4.29158e-26	active	20	52428600	0	0	2	1
rs2336714	rs11175753	A	10.8495	0.957957	1.00299e-27	4.56941e-26	active	12	65802055	1	0	3	1
rs7824177	rs12541569	G	10.765	0.955184	2.51858e-27	1.14453e-25	active	8	110565176	1	0	0	0
rs114489117	rs73137123	T	10.7277	0.953961	3.77136e-27	1.70953e-25	active	5	93053861	0	0	2	1
rs552305	rs2863018	C	10.7268	0.953931	3.80865e-27	1.7221e-25	active	3	177301911	2	0	2	0
rs552305	rs35168340	C	10.6569	0.951636	8.09373e-27	3.65048e-25	active	3	177299052	2	0	2	0
rs2802295	rs2802295	A	10.6342	0.950889	1.0335e-26	4.64973e-25	active	6	108926496	0	0	1	1
rs1556562	rs10465754	A	10.6096	0.950084	1.34416e-26	6.03234e-25	active	1	93027914	0	0	1	1
rs9401907	rs7765977	G	10.5495	0.948109	2.5544e-26	1.14352e-24	active	6	127154049	0	0	1	0
rs2074404	rs199446	A	10.5041	0.946619	4.13592e-26	1.84693e-24	active	17	44813169	2	0	3	2
rs2022130	rs1028643	G	10.4582	0.945112	6.72179e-26	2.99427e-24	active	11	30861880	0	0	2	2
rs1628768	rs10883858	G	10.1751	0.93582	1.28013e-24	5.68838e-23	active	10	105127708	0	0	1	1
rs62057153	rs4074462	G	10.0652	0.932211	3.9371e-24	1.74519e-22	active	17	43855228	5	0	3	2
rs62057153	rs4074461	G	9.96754	0.929005	1.05704e-23	4.67401e-22	active	17	43855156	0	0	1	0
rs4437022	rs6022762	G	9.84734	0.925059	3.51909e-23	1.55227e-21	active	20	52427744	0	0	2	1
rs6505147	rs11868763	A	9.81913	0.924133	4.65728e-23	2.04932e-21	active	17	28395051	1	0	2	1
rs62057153	rs55979424	C	9.48287	0.913094	1.23693e-21	5.42955e-20	active	17	43900081	5	1	2	2
rs1628768	rs59744322	T	9.43771	0.911612	1.905e-21	8.34176e-20	active	10	105146692	0	0	1	1
rs17464221	rs111917980	G	9.36898	0.909355	3.6618e-21	1.59958e-19	active	2	188276584	0	0	2	1
rs1628768	rs72846198	A	9.35113	0.908769	4.33598e-21	1.8895e-19	active	10	105098024	0	0	1	1
rs68175985	rs62109894	T	9.05051	0.8989	7.1148e-20	3.08553e-18	active	19	13116242	0	0	2	0
rs62057153	rs242925	T	8.96791	0.896189	1.51096e-19	6.537e-18	active	17	43888866	0	0	1	0
rs552305	rs6781232	T	8.92676	0.894838	2.19331e-19	9.46641e-18	active	3	177299379	2	0	2	0
rs4841029	rs111714591	C	8.88618	0.893506	3.16228e-19	1.36159e-17	active	8	8548877	0	0	1	0
rs2336714	rs11175753	G	8.87439	0.893119	3.51581e-19	1.51021e-17	active	12	65802055	1	0	3	1
rs40115	rs1874457	T	8.78745	0.890264	7.64991e-19	3.27819e-17	active	16	65080882	0	0	1	0
rs114489117	rs73137123	G	8.7516	0.889087	1.05176e-18	4.49641e-17	active	5	93053861	0	0	2	1
rs62057153	rs242925	C	8.63577	0.885285	2.9166e-18	1.24393e-16	active	17	43888866	0	0	1	0
rs62057153	rs739644	G	8.6165	0.884652	3.45171e-18	1.46868e-16	active	17	43895008	5	1	2	2
rs4437022	rs2904374	C	8.58672	0.883675	4.47419e-18	1.89927e-16	active	20	52422841	0	0	2	1
rs6738528	rs34732613	C	8.53893	0.882106	6.77337e-18	2.86851e-16	active	2	27254796	2	0	0	0
rs10940512	rs832533	C	8.39549	0.877397	2.31984e-17	9.80145e-16	active	5	56215152	0	0	1	0
rs17834032	rs1253179	A	8.3912	0.877256	2.40609e-17	1.01421e-15	active	14	59896149	0	0	2	1
rs1628768	rs1163077	T	8.27164	0.873331	6.60657e-17	2.7783e-15	active	10	105028040	0	0	1	1
rs6505147	rs9913074	T	8.20151	0.871029	1.18694e-16	4.9799e-15	active	17	28481199	1	0	2	1
rs552305	rs2863018	T	8.12748	0.868599	2.19146e-16	9.17311e-15	active	3	177301911	2	0	2	0
rs4841029	rs1719382	A	8.12419	0.86849	2.25181e-16	9.40392e-15	active	8	8603681	0	0	2	1
rs62057153	rs55979424	T	8.08589	0.867233	3.08564e-16	1.28564e-14	active	17	43900081	5	1	2	2
rs7203251	rs4843227	T	7.96203	0.863167	8.46226e-16	3.51769e-14	active	16	87225139	5	4	1	0
rs12764880	rs11245360	C	7.83016	0.858838	2.43618e-15	1.01037e-13	active	10	126455808	2	1	2	1
rs7731360	rs10076461	C	7.81041	0.85819	2.85011e-15	1.17933e-13	active	5	93937780	0	0	1	0
rs7184835	rs3112620	T	7.756	0.856403	4.38242e-15	1.80923e-13	active	16	52630896	0	0	1	0
rs73313052	rs112195026	G	7.74913	0.856178	4.62627e-15	1.90554e-13	active	14	59643002	2	2	7	6
rs4915928	rs4915927	T	7.72674	0.855443	5.51676e-15	2.26715e-13	active	1	64235713	0	0	1	1
rs3862145	rs75684456	T	7.65747	0.853169	9.48132e-15	3.88756e-13	active	15	39624829	0	0	1	0
rs7714191	rs810078	A	7.52602	0.848853	2.61552e-14	1.06999e-12	active	5	130689713	0	0	1	0
rs62057153	rs35519908	T	7.48554	0.847524	3.5628e-14	1.45422e-12	active	17	43499328	3	0	2	1
rs11684511	rs12992560	G	7.35297	0.843172	9.69261e-14	3.94728e-12	active	2	150040412	0	0	2	2
rs9328010	rs35433400	C	7.27932	0.840755	1.6775e-13	6.81618e-12	active	5	106911087	0	0	2	0
rs4437022	rs2904374	A	7.24575	0.839653	2.15023e-13	8.71739e-12	active	20	52422841	0	0	2	1
rs11695609	rs4389320	C	7.18136	0.837539	3.45111e-13	1.396e-11	active	2	37172531	0	0	2	1
rs7731360	rs10076461	T	7.06875	0.833842	7.81681e-13	3.15488e-11	active	5	93937780	0	0	1	0
rs9328010	rs35433400	T	6.9416	0.829668	1.93849e-12	7.8063e-11	active	5	106911087	0	0	2	0
rs4437022	rs6022770	T	6.84428	0.826473	3.84318e-12	1.54421e-10	active	20	52428646	0	0	2	1
rs3862145	rs7174004	G	6.80433	0.825161	5.07604e-12	2.03504e-10	active	15	39609907	0	0	1	0
rs74826997	rs34684201	T	6.70617	0.821939	9.9901e-12	3.99626e-10	active	14	59637219	0	0	1	0
rs7188071	rs7187776	G	6.65957	0.820409	1.37319e-11	5.48092e-10	active	16	28857645	0	0	1	0
rs35342371	rs6576266	A	6.52796	0.816088	3.3336e-11	1.32763e-09	active	14	29210114	0	0	1	0
rs73313052	rs112195026	A	6.50549	0.815351	3.87196e-11	1.53864e-09	active	14	59643002	2	2	7	6
rs6505147	rs9913074	C	6.43885	0.813163	6.01929e-11	2.38668e-09	active	17	28481199	1	0	2	1
rs4437022	rs6022763	C	6.35159	0.810299	1.06548e-10	4.21541e-09	active	20	52427809	0	0	2	1
rs905124	rs2047712	T	6.17992	0.804663	3.20675e-10	1.26593e-08	active	3	190665791	0	0	1	1
rs7902527	rs11593277	C	6.15243	0.80376	3.81519e-10	1.50284e-08	active	10	118757354	0	0	3	1
rs4437022	rs6068681	A	6.15034	0.803692	3.86593e-10	1.5195e-08	active	20	52438061	0	0	2	1
rs1556562	rs10465754	G	6.1491	0.803651	3.89621e-10	1.52808e-08	active	1	93027914	0	0	1	1
rs7862092	rs61048229	C	6.14653	0.803567	3.95992e-10	1.54969e-08	active	9	126681935	0	0	2	0
rs7809950	rs10237948	T	6.11653	0.802582	4.78165e-10	1.86723e-08	active	7	107247528	0	0	1	1
rs62057153	rs4074462	T	6.07205	0.801122	6.31448e-10	2.46047e-08	active	17	43855228	5	0	3	2
rs40115	rs1874457	C	6.05264	0.800484	7.12475e-10	2.77021e-08	active	16	65080882	0	0	1	0
rs6551313	rs9875836	T	6.04663	0.800287	7.39526e-10	2.8692e-08	active	3	88409534	0	0	1	0
rs6738528	rs6547356	G	6.01814	0.799352	8.82187e-10	3.41535e-08	active	2	27210302	3	0	0	0
rs905124	rs2047712	C	5.90638	0.795683	1.74854e-09	6.75489e-08	active	3	190665791	0	0	1	1
rs6738528	rs6547401	G	5.89487	0.795305	1.87493e-09	7.2277e-08	active	2	27284845	2	0	0	0
rs4842266	rs7314431	T	5.84311	0.793606	2.56182e-09	9.85453e-08	active	12	79907390	0	0	1	0
rs7715167	rs6555948	A	5.76848	0.791156	3.99941e-09	1.53518e-07	active	5	170804832	0	0	1	0
rs62057153	rs112995489	G	5.73095	0.789924	4.99341e-09	1.91266e-07	active	17	43563305	2	0	1	1
rs4437022	rs6068681	G	5.66609	0.787795	7.30446e-09	2.79194e-07	active	20	52438061	0	0	2	1
rs62385486	rs12153303	G	5.59549	0.785477	1.10001e-08	4.19562e-07	active	5	171929505	1	0	0	0
rs910697	rs2999157	G	5.59067	0.785319	1.13095e-08	4.30453e-07	active	1	113233193	1	0	2	2
rs3862145	rs8038768	G	5.58319	0.785073	1.18071e-08	4.48448e-07	active	15	39585865	1	1	2	1
rs4437022	rs58281268	G	5.56523	0.784483	1.30904e-08	4.96141e-07	active	20	52413088	0	0	1	1
rs2074404	rs199502	G	5.55199	0.784049	1.41222e-08	5.34126e-07	active	17	44862347	2	0	3	2
rs3770776	rs6717174	G	5.38756	0.778651	3.57094e-08	1.34777e-06	active	2	37213932	0	0	1	0
rs7715167	rs10065120	T	5.35358	0.777535	4.31164e-08	1.62393e-06	active	5	170842982	0	0	1	0
rs12764880	rs61872095	T	5.31702	0.776335	5.27407e-08	1.98228e-06	active	10	126500541	0	0	1	0
rs62057153	rs56146262	A	5.30611	0.775977	5.59942e-08	2.10019e-06	active	17	43931907	4	0	3	1
rs62057153	rs112995489	T	5.2777	0.775044	6.54065e-08	2.44813e-06	active	17	43563305	2	0	1	1
rs3862145	rs75684456	C	5.23667	0.773697	8.17509e-08	3.05356e-06	active	15	39624829	0	0	1	0
rs11012732	rs12770228	A	5.23285	0.773572	8.34567e-08	3.11083e-06	active	10	21783634	0	0	2	1
rs6505147	rs28576874	C	5.207	0.772723	9.59585e-08	3.56946e-06	active	17	28438270	1	0	2	1
rs62057153	rs62064654	C	5.20514	0.772662	9.69255e-08	3.59801e-06	active	17	43513896	4	0	2	1
rs4437022	rs12625415	C	5.1899	0.772162	1.05204e-07	3.8973e-06	active	20	52414266	0	0	1	1
rs11684511	rs12992560	T	5.17778	0.771764	1.12269e-07	4.1505e-06	active	2	150040412	0	0	2	2
rs7188071	rs113079736	G	5.16692	0.771408	1.1899e-07	4.38997e-06	active	16	28860183	1	0	1	0
rs11652557	rs7208662	C	5.14468	0.770677	1.3399e-07	4.93331e-06	active	17	63922723	0	0	1	0
rs7184835	rs3112620	A	5.1161	0.769739	1.55958e-07	5.73043e-06	active	16	52630896	0	0	1	0
rs3770776	rs6717174	T	5.1035	0.769325	1.66718e-07	6.11335e-06	active	2	37213932	0	0	1	0
rs6505147	rs8079209	C	5.08428	0.768694	1.84516e-07	6.75222e-06	active	17	28186773	0	0	2	1
rs6505147	rs2617876	G	5.06861	0.76818	2.00368e-07	7.31747e-06	active	17	28091162	0	0	3	1
rs2336714	rs7315978	T	5.0544	0.767714	2.1587e-07	7.86769e-06	active	12	65798921	1	1	4	1
rs7715167	rs6555948	G	5.05025	0.767577	2.20613e-07	8.02435e-06	active	5	170804832	0	0	1	0
rs7203251	rs113080312	T	5.02564	0.766769	2.50885e-07	9.10706e-06	active	16	87254492	4	2	1	0
rs6505147	rs8065261	C	5.0159	0.76645	2.63931e-07	9.56141e-06	active	17	28418041	1	0	2	1
rs552305	rs2133592	C	4.9338	0.763754	4.03231e-07	1.45785e-05	active	3	177301939	2	0	2	0
rs4841029	rs111714591	T	4.90966	0.762962	4.56178e-07	1.64598e-05	active	8	8548877	0	0	1	0
rs1628768	rs4917385	T	4.87531	0.761834	5.43186e-07	1.95601e-05	active	10	105003721	0	0	1	1
rs11171739	rs7297175	C	4.87097	0.761692	5.55255e-07	1.99549e-05	active	12	56473808	0	0	1	1
rs4437022	rs58281268	A	4.84131	0.760718	6.44919e-07	2.31312e-05	active	20	52413088	0	0	1	1
rs10109434	rs147918758	C	4.82333	0.760128	7.05893e-07	2.52679e-05	active	8	41167562	0	0	1	0
rs17419290	rs4647052	C	4.80065	0.759383	7.90745e-07	2.82492e-05	active	5	60235483	1	1	2	2
rs6738528	rs11887401	T	4.78778	0.758961	8.43197e-07	3.00635e-05	active	2	27181112	2	1	0	0
rs4273712	rs853977	T	4.78649	0.758919	8.486e-07	3.01964e-05	active	6	127055785	1	0	8	2
rs10940512	rs190414	C	4.7345	0.757212	1.09796e-06	3.89216e-05	active	5	56116772	0	0	1	0
rs62385486	rs12153303	T	4.73447	0.757211	1.09812e-06	3.89216e-05	active	5	171929505	1	0	0	0
rs7862092	rs61048229	A	4.72611	0.756936	1.14432e-06	4.04798e-05	active	9	126681935	0	0	2	0
rs34464850	rs12496412	A	4.72159	0.756788	1.17006e-06	4.13094e-05	active	3	141741823	0	0	1	0
rs7902527	rs11593277	A	4.65668	0.754657	1.60673e-06	5.66153e-05	active	10	118757354	0	0	3	1
rs11012732	rs11012794	G	4.63359	0.753899	1.79689e-06	6.31924e-05	active	10	22105035	0	0	1	0
rs4437022	rs56808127	T	4.62096	0.753485	1.90981e-06	6.70328e-05	active	20	52413060	0	0	1	0
rs10237366	rs10237366	C	4.6075	0.753043	2.03765e-06	7.1381e-05	active	7	18915559	0	0	4	3
rs7715167	rs10065120	C	4.57558	0.751995	2.37449e-06	8.30198e-05	active	5	170842982	0	0	1	0
rs4437022	rs56808127	C	4.56435	0.751626	2.50523e-06	8.74213e-05	active	20	52413060	0	0	1	0
rs4721802	rs7802880	G	4.53282	0.750591	2.91011e-06	0.000101354	active	7	19615760	0	0	2	1
rs30641	rs62399019	C	4.53005	0.7505	2.94853e-06	0.000102494	active	5	128942769	1	0	2	1
rs7203251	rs12920553	G	4.48433	0.748999	3.65725e-06	0.000126885	active	16	87227046	4	3	1	0
rs910697	rs12046466	C	4.46879	0.748489	3.93308e-06	0.000136193	active	1	113208039	1	0	2	2
rs13110077	rs75778110	T	4.4488	0.747832	4.31765e-06	0.000149224	active	4	121674851	1	0	0	0
rs7902527	rs7901788	C	4.44453	0.747693	4.40411e-06	0.000151921	active	10	118763586	0	0	3	1
rs6505147	rs2254414	A	4.42392	0.747016	4.84636e-06	0.000166857	active	17	28061130	0	0	2	1
rs4721802	rs10252608	C	4.41191	0.746621	5.12321e-06	0.000175945	active	7	19621365	0	0	2	1
rs2022130	rs273567	T	4.41163	0.746612	5.12981e-06	0.000175945	active	11	30917214	0	0	2	2
rs2202895	rs1042822	T	4.36821	0.745187	6.26352e-06	0.000214422	active	17	46620095	0	0	1	0
rs40084	rs7714396	G	4.36325	0.745024	6.40727e-06	0.000218927	active	5	60318503	1	0	2	2
rs62057153	rs3885074	C	4.3526	0.744674	6.72677e-06	0.00022941	active	17	43902738	4	1	2	2
rs3862145	rs7174004	A	4.34142	0.744307	7.07825e-06	0.000240941	active	15	39609907	0	0	1	0
rs3770776	rs7562158	T	4.34059	0.74428	7.10519e-06	0.000241402	active	2	37217191	0	0	1	0
rs7715167	rs6865195	C	4.33825	0.744203	7.18101e-06	0.00024352	active	5	170808521	0	0	1	0
rs552305	rs7623309	T	4.32174	0.743662	7.74005e-06	0.000261985	active	3	177304851	2	0	2	0
rs6505147	rs2254414	G	4.30864	0.743231	8.21323e-06	0.000277481	active	17	28061130	0	0	2	1
rs62057153	rs55930887	C	4.30473	0.743103	8.35963e-06	0.000281899	active	17	43548321	3	0	2	1
rs7123402	rs73015129	T	4.30134	0.742992	8.48852e-06	0.000285712	active	11	110946881	0	0	1	0
rs1159974	rs9385384	C	4.27555	0.742145	9.53339e-06	0.000320283	active	6	126120830	0	0	1	0
rs4437022	rs12625415	T	4.25711	0.74154	1.03541e-05	0.00034721	active	20	52414266	0	0	1	1
rs552305	rs6781232	A	4.24745	0.741223	1.0811e-05	0.000361857	active	3	177299379	2	0	2	0
rs3862145	rs8038768	A	4.23686	0.740875	1.13336e-05	0.000378648	active	15	39585865	1	1	2	1
rs6505147	rs2259857	T	4.2021	0.739734	1.32222e-05	0.000440928	active	17	28097780	0	0	2	1
rs40115	rs4967861	T	4.20096	0.739696	1.32892e-05	0.000442344	active	16	64951263	0	0	1	0
rs6505147	rs8065261	T	4.19667	0.739556	1.35434e-05	0.000449975	active	17	28418041	1	0	2	1
rs6505147	rs3102557	C	4.18871	0.739294	1.40269e-05	0.000465184	active	17	28042509	0	0	1	1
rs62057153	rs12150621	G	4.18354	0.739124	1.43503e-05	0.000475035	active	17	43838482	4	0	3	1
rs1628768	rs61869857	G	4.15913	0.738323	1.59732e-05	0.000527788	active	10	105132466	0	0	1	1
rs7203251	rs4843227	C	4.15223	0.738097	1.64627e-05	0.000542968	active	16	87225139	5	4	1	0
rs61901866	rs474727	T	4.1337	0.737488	1.78483e-05	0.000587593	active	11	92344712	0	0	2	0
rs10940512	rs832533	T	4.12834	0.737312	1.82698e-05	0.000600374	active	5	56215152	0	0	1	0
rs7188071	rs62036618	A	4.12687	0.737264	1.8387e-05	0.000603128	active	16	28828834	1	0	1	0
rs13011264	rs414011	C	4.10907	0.73668	1.98632e-05	0.000650367	active	2	150004229	0	0	2	2
rs17019370	rs62343635	G	4.08353	0.735841	2.21782e-05	0.00072485	active	4	145388954	0	0	2	0
rs7715167	rs6872132	G	4.07891	0.73569	2.26236e-05	0.00073807	active	5	170840225	0	0	1	0
rs34464850	rs13081914	C	4.07657	0.735613	2.28523e-05	0.000744186	active	3	141674923	0	0	1	1
rs910697	rs2999157	A	4.06335	0.735179	2.41863e-05	0.000786206	active	1	113233193	1	0	2	2
rs1628768	rs61869857	A	4.05183	0.734801	2.54098e-05	0.000824493	active	10	105132466	0	0	1	1
rs61901866	rs510637	T	4.04243	0.734492	2.64505e-05	0.000856722	active	11	92351385	0	0	2	0
rs1628768	rs1163070	C	4.04097	0.734444	2.66151e-05	0.000860506	active	10	105026201	0	0	1	0
rs9309013	rs4670759	G	4.02998	0.734084	2.78902e-05	0.000900121	active	2	37899715	0	0	1	0
rs6738528	rs6547413	A	4.02658	0.733972	2.8297e-05	0.000911618	active	2	27312882	3	0	0	0
rs6840242	rs35535929	G	4.01159	0.73348	3.01557e-05	0.000969402	active	4	113411355	0	0	1	0
rs2336714	rs2015333	T	4.01126	0.733469	3.01981e-05	0.000969402	active	12	65862790	0	0	1	1
rs4895532	rs6919935	T	4.00717	0.733334	3.07255e-05	0.00098458	active	6	138851347	1	0	2	0
rs7809950	rs10237948	G	4.00256	0.733183	3.133e-05	0.00100217	active	7	107247528	0	0	1	1
rs13110077	rs10518379	T	3.98986	0.732766	3.30559e-05	0.00105551	active	4	121759022	1	0	0	0
rs1628768	rs4311992	G	3.98939	0.732751	3.31214e-05	0.00105573	active	10	105120649	0	0	1	1
rs2802295	rs9398173	C	3.97212	0.732184	3.56176e-05	0.00113329	active	6	109000316	0	0	1	0
rs1628768	rs1163070	T	3.95165	0.731512	3.8807e-05	0.0012326	active	10	105026201	0	0	1	0
rs7188071	rs11641216	A	3.9373	0.731041	4.12013e-05	0.00130635	active	16	28893532	0	0	1	0
rs7914158	rs7476050	A	3.9118	0.730204	4.58048e-05	0.00144976	active	10	104427083	0	0	1	1
rs4721802	rs62448118	G	3.90706	0.730048	4.67126e-05	0.00147591	active	7	19615739	0	0	1	1
rs35342371	rs6576266	G	3.90557	0.729999	4.70023e-05	0.00148246	active	14	29210114	0	0	1	0
rs13011264	rs112994464	G	3.89552	0.729669	4.89944e-05	0.0015426	active	2	150010182	0	0	1	0
rs1556562	rs10747411	A	3.89505	0.729654	4.90886e-05	0.00154287	active	1	92852504	0	0	1	0
rs13011264	rs414011	T	3.89007	0.72949	5.01083e-05	0.00157218	active	2	150004229	0	0	2	2
rs6505147	rs2259857	C	3.87906	0.729129	5.24295e-05	0.00164215	active	17	28097780	0	0	2	1
rs28410513	rs28411363	T	3.87213	0.728901	5.39446e-05	0.00168668	active	9	98252313	0	0	4	1
rs40084	rs868791	C	3.8654	0.72868	5.54537e-05	0.00173087	active	5	60270835	1	1	2	2
rs6738528	rs12618836	G	3.86298	0.728601	5.60061e-05	0.00174509	active	2	27137616	2	1	0	0
rs6840242	rs7662311	G	3.85944	0.728485	5.68228e-05	0.00176748	active	4	113420584	0	0	1	0
rs40084	rs7714396	A	3.85633	0.728383	5.75507e-05	0.00178704	active	5	60318503	1	0	2	2
rs34464850	rs6806443	T	3.82923	0.727493	6.42722e-05	0.00199233	active	3	141742185	0	0	1	1
rs6551313	rs9875836	C	3.82518	0.72736	6.53376e-05	0.00202188	active	3	88409534	0	0	1	0
rs13011264	rs11688597	C	3.82004	0.727191	6.67157e-05	0.00206099	active	2	149958933	0	0	2	2
rs13726	rs7214001	A	3.81471	0.727016	6.81704e-05	0.0020965	active	17	42241707	0	0	1	0
rs11695609	rs10192867	G	3.81462	0.727014	6.81952e-05	0.0020965	active	2	37244322	0	0	2	2
rs4437022	rs7271143	T	3.81456	0.727011	6.82138e-05	0.0020965	active	20	52424217	0	0	2	1
rs13726	rs2631295	C	3.80438	0.726677	7.10791e-05	0.00218085	active	17	42237884	0	0	1	0
rs17464221	rs12987470	T	3.7995	0.726517	7.24931e-05	0.00222046	active	2	188323311	0	0	2	1
rs2262601	rs1875086	T	3.79407	0.726339	7.41004e-05	0.00226238	active	3	98618383	0	0	1	0
rs3862145	rs11629938	A	3.79402	0.726337	7.41126e-05	0.00226238	active	15	39626935	2	1	5	5
rs7874287	rs911934	T	3.78983	0.7262	7.53746e-05	0.00229702	active	9	101637477	0	0	2	0
rs1628768	rs4311992	A	3.78601	0.726074	7.65438e-05	0.00232871	active	10	105120649	0	0	1	1
rs139834736	rs73854494	C	3.77353	0.725664	8.04772e-05	0.00244426	active	3	119055322	0	0	3	0
rs68175985	rs68175985	A	3.77182	0.725608	8.10301e-05	0.00245691	active	19	13109763	1	0	5	4
rs12764880	rs4962692	G	3.76644	0.725432	8.27964e-05	0.00250626	active	10	126424823	1	1	2	0
rs2409691	rs2898260	T	3.75941	0.725201	8.51566e-05	0.00257338	active	8	10939490	0	0	2	1
rs62057153	rs1879586	C	3.75616	0.725094	8.62716e-05	0.00260272	active	17	43567337	2	0	1	1
rs6738528	rs35456427	C	3.75084	0.72492	8.81204e-05	0.00265406	active	2	27233467	2	0	0	0
rs6554054	rs76514671	G	3.73731	0.724475	9.29998e-05	0.00279635	active	4	53705577	0	0	2	0
rs34464850	rs6806443	C	3.72557	0.72409	9.74373e-05	0.0029249	active	3	141742185	0	0	1	1
rs2022130	rs273594	C	3.72458	0.724057	9.78216e-05	0.00293106	active	11	30876113	0	0	2	2
rs62007727	rs2624257	C	3.7242	0.724045	9.79675e-05	0.00293106	active	15	39110114	0	0	1	0
rs62057153	rs62055950	T	3.71432	0.723721	0.000101874	0.0030429	active	17	43853133	5	0	3	2
rs6554054	rs4864685	C	3.70906	0.723548	0.000104013	0.00310166	active	4	53728338	0	0	4	0
rs7188071	rs11864107	C	3.70237	0.723328	0.000106799	0.00317948	active	16	28885931	0	0	1	0
rs114489117	rs10059630	A	3.6975	0.723169	0.000108864	0.00323562	active	5	93459807	0	0	2	2
rs10278627	rs13233151	T	3.69538	0.723099	0.000109778	0.0032574	active	7	96254519	0	0	1	1
rs6551313	rs9820445	C	3.6917	0.722978	0.000111382	0.00329958	active	3	88409572	0	0	1	0
rs7188071	rs62036618	C	3.68712	0.722828	0.000113402	0.00335392	active	16	28828834	1	0	1	0
rs6682671	rs3170740	T	3.68639	0.722804	0.000113729	0.00335808	active	1	17312743	0	0	3	0
rs3862145	rs6492877	A	3.68566	0.72278	0.000114056	0.00336223	active	15	39617614	0	0	1	1
rs7715167	rs6865195	T	3.68055	0.722612	0.000116363	0.00342465	active	5	170808521	0	0	1	0
rs10940512	rs190414	A	3.67592	0.72246	0.000118495	0.0034817	active	5	56116772	0	0	1	0
rs4842266	rs7314431	G	3.66047	0.721953	0.000125878	0.00368687	active	12	79907390	0	0	1	0
rs10109434	rs147918758	G	3.66045	0.721952	0.000125886	0.00368687	active	8	41167562	0	0	1	0
rs4721802	rs7802880	A	3.65199	0.721675	0.000130106	0.00380048	active	7	19615760	0	0	2	1
rs62057153	rs55642947	C	3.65183	0.721669	0.000130187	0.00380048	active	17	43510187	4	0	2	1
rs62057153	rs878887	C	3.64396	0.721411	0.000134239	0.00391245	active	17	43912582	4	1	3	2
rs6738528	rs35456427	T	3.63702	0.721183	0.000137904	0.00401278	active	2	27233467	2	0	0	0
rs62057153	rs112137135	A	3.6226	0.72071	0.00014583	0.00423659	active	17	43900817	4	1	2	2
rs910697	rs12046466	T	3.61758	0.720545	0.000148685	0.00431258	active	1	113208039	1	0	2	2
rs11012732	rs2666773	T	3.61308	0.720397	0.000151291	0.00438113	active	10	22123768	0	0	1	0
rs62399042	rs11744086	G	3.60682	0.720192	0.000154986	0.00448094	active	5	128971810	0	0	1	1
rs62057153	rs11079725	T	3.59514	0.719808	0.00016211	0.00467941	active	17	43923934	4	1	3	2
rs1413536	rs1106611	T	3.58306	0.719411	0.000169799	0.00489352	active	1	88426039	0	0	1	1
rs7902527	rs1637572	A	3.56158	0.718707	0.000184313	0.00530333	active	10	118628385	0	0	3	0
rs3862145	rs56341217	G	3.54701	0.718228	0.000194812	0.00559649	active	15	39614055	0	0	1	0
rs13021985	rs2909449	A	3.53909	0.717968	0.000200752	0.00575797	active	2	162866338	0	0	1	0
rs73313052	rs143720575	A	3.53695	0.717898	0.000202387	0.00579565	active	14	59663805	2	1	7	6
rs30641	rs62399019	T	3.53641	0.71788	0.000202802	0.00579833	active	5	128942769	1	0	2	1
rs13726	rs2526022	T	3.53472	0.717825	0.000204102	0.00582628	active	17	42213216	0	0	1	0
rs61901866	rs12224427	T	3.53245	0.71775	0.000205862	0.00586723	active	11	92485073	0	0	5	1
rs2336714	rs1845467	G	3.52531	0.717516	0.00021149	0.00601813	active	12	65878510	0	0	1	1
rs13011264	rs579158	G	3.52089	0.717371	0.000215047	0.0061097	active	2	150010107	0	0	2	2
rs11695609	rs3845778	T	3.51999	0.717341	0.000215781	0.00612092	active	2	37133127	1	0	3	2
rs7203251	rs9888792	G	3.51856	0.717294	0.000216948	0.00614436	active	16	87222153	4	3	1	0
rs630934	rs1768234	A	3.51779	0.717269	0.000217578	0.00615253	active	3	39501312	1	0	0	0
rs3770776	rs13383000	G	3.51724	0.717251	0.000218028	0.00615561	active	2	37202741	0	0	1	0
rs10940512	rs10055224	C	3.50769	0.716937	0.000226008	0.00637095	active	5	56081201	0	0	2	1
rs114489117	rs10061099	A	3.50667	0.716904	0.000226877	0.00638547	active	5	93396715	0	0	2	1
rs6505147	rs3102556	T	3.50338	0.716796	0.000229696	0.00645474	active	17	28042542	0	0	2	1
rs114489117	rs112161672	A	3.50195	0.716749	0.000230931	0.00647788	active	5	93321799	0	0	2	0
rs2022130	rs163874	T	3.5016	0.716737	0.000231238	0.00647788	active	11	30970207	0	0	2	2
rs114489117	rs13186579	G	3.49765	0.716608	0.000234692	0.00656446	active	5	93306939	0	0	2	0
rs17019370	rs6841006	A	3.48308	0.716129	0.000247842	0.00692077	active	4	145228728	0	0	2	0
rs17179798	rs12580214	T	3.48247	0.716109	0.000248407	0.00692077	active	12	5297959	0	0	2	0
rs7809950	rs2520260	G	3.48228	0.716103	0.000248581	0.00692077	active	7	107172794	0	0	1	1
rs4772268	rs2390400	T	3.47421	0.715838	0.000256181	0.00712135	active	13	100804689	0	0	1	0
rs11695609	rs11681167	T	3.47191	0.715763	0.000258383	0.00717152	active	2	37150531	1	0	2	2
rs61901866	rs526330	C	3.45871	0.715329	0.000271387	0.00752088	active	11	92344802	0	0	2	0
rs62057153	rs56146262	C	3.44981	0.715037	0.00028049	0.00776123	active	17	43931907	4	0	3	1
rs2409691	rs10101901	C	3.44868	0.715	0.000281668	0.00778188	active	8	10896099	0	0	2	1
rs905124	rs35679428	C	3.44656	0.714931	0.000283882	0.00783105	active	3	190592836	0	0	1	0
rs114489117	rs66564678	T	3.44473	0.71487	0.000285818	0.00787243	active	5	93165894	0	0	2	1
rs3770776	rs2372444	C	3.44156	0.714766	0.000289188	0.0079531	active	2	37215079	0	0	1	0
rs4841029	rs1719382	G	3.43894	0.71468	0.000292002	0.00801829	active	8	8603681	0	0	2	1
rs2184968	rs1101560	C	3.43457	0.714537	0.000296742	0.00813606	active	6	127047776	0	0	2	1
rs2336714	rs2015333	C	3.43321	0.714492	0.000298244	0.00816483	active	12	65862790	0	0	1	1
rs6738528	rs6547413	G	3.42631	0.714266	0.000305922	0.00836234	active	2	27312882	3	0	0	0
rs4273712	rs853970	A	3.40821	0.713671	0.000326956	0.00892377	active	6	127063983	2	0	8	2
rs1628768	rs1141095	G	3.40724	0.71364	0.000328115	0.00893646	active	10	104953007	0	0	1	1
rs2033939	rs16968890	G	3.407	0.713632	0.000328411	0.00893646	active	15	39638991	1	1	5	5
rs62057153	rs111423688	G	3.39983	0.713396	0.000337139	0.00916014	active	17	43538523	4	0	2	1
rs6551313	rs9820445	T	3.39777	0.713329	0.000339693	0.00921564	active	3	88409572	0	0	1	0
rs62057153	rs62055933	A	3.39634	0.713282	0.00034147	0.00924995	active	17	43848461	5	1	3	2
rs34464850	rs3817176	T	3.39494	0.713236	0.000343223	0.00927483	active	3	141712780	0	0	1	1
rs7203251	rs11860417	C	3.39478	0.713231	0.000343417	0.00927483	active	16	87230537	5	3	1	0
rs7188071	rs12325014	G	3.39233	0.71315	0.000346501	0.00934413	active	16	28860237	1	0	1	0
rs62399042	rs62399037	C	3.39032	0.713084	0.000349052	0.00939887	active	5	128950210	1	0	2	1
rs4437022	rs4811475	A	3.3814	0.712791	0.000360583	0.00969181	active	20	52452191	0	0	3	1
rs34464850	rs9856495	A	3.38108	0.712781	0.000361005	0.00969181	active	3	141650229	0	0	1	1
rs6840242	rs2129405	C	3.37752	0.712664	0.000365715	0.00980366	active	4	113447137	0	0	1	0
rs1420791	rs150476910	T	3.37493	0.712579	0.000369172	0.00988165	active	17	63990193	0	0	2	1
rs10495963	rs13020477	T	3.36263	0.712175	0.00038602	0.0103173	active	2	49478543	1	0	0	0
rs7188071	rs12446589	A	3.3607	0.712112	0.000388732	0.0103744	active	16	28870962	0	0	1	0
rs1628768	rs6584542	G	3.35764	0.712011	0.000393056	0.0104743	active	10	104995495	0	0	1	1
rs34464850	rs7633321	G	3.35626	0.711966	0.000395019	0.0105111	active	3	141759522	0	0	1	1
rs3862145	rs72722976	G	3.35579	0.711951	0.000395692	0.0105135	active	15	39624864	1	1	5	4
rs114489117	rs13186579	A	3.34025	0.71144	0.000418519	0.0111037	active	5	93306939	0	0	2	0
rs639016	rs591265	A	3.33949	0.711416	0.000419662	0.0111128	active	2	4557059	0	0	2	1
rs4147321	rs4147321	G	3.3392	0.711406	0.000420096	0.0111128	active	5	81882571	1	0	1	1
rs7862092	rs7029033	C	3.32415	0.710912	0.000443442	0.0117132	active	9	126682068	0	0	2	0
rs6505147	rs2617876	T	3.31907	0.710745	0.000451587	0.0119109	active	17	28091162	0	0	3	1
rs114489117	rs10036024	C	3.31451	0.710596	0.000459012	0.0120891	active	5	93074804	0	0	2	1
rs2802295	rs3813498	T	3.31017	0.710453	0.000466195	0.0122604	active	6	108944165	0	0	1	0
rs6505147	rs8079028	G	3.29528	0.709964	0.000491622	0.0129103	active	17	28484234	1	0	2	1
rs4721802	rs2080017	A	3.28772	0.709716	0.000505006	0.0132425	active	7	19642376	0	0	2	1
rs6551313	rs9836157	C	3.28363	0.709582	0.000512397	0.0134146	active	3	88386671	0	0	1	0
rs4437022	rs6064010	A	3.28327	0.70957	0.000513057	0.0134146	active	20	52452991	0	0	3	2
rs7123402	rs150666039	A	3.28182	0.709522	0.000515705	0.0134589	active	11	110946731	0	0	1	0
rs4437022	rs6097585	C	3.28152	0.709512	0.000516246	0.0134589	active	20	52421031	0	0	2	1
rs114489117	rs10064368	C	3.27353	0.70925	0.000531074	0.0138255	active	5	93266396	0	0	2	0
rs4437022	rs6022763	A	3.26605	0.709005	0.000545293	0.0141752	active	20	52427809	0	0	2	1
rs6505147	rs3102560	C	3.26471	0.708961	0.000547877	0.0142219	active	17	28029938	0	0	2	1
rs62057153	rs113575082	T	3.26359	0.708924	0.000550059	0.0142581	active	17	43524526	4	0	2	1
rs639016	rs648196	G	3.25912	0.708777	0.000558797	0.0144638	active	2	4517511	0	0	4	2
rs11012732	rs2666757	A	3.25554	0.70866	0.000565885	0.0146263	active	10	22245299	0	0	1	1
rs114489117	rs34068652	G	3.25347	0.708592	0.000570016	0.014712	active	5	93563319	0	0	2	2
rs4147321	rs36011577	T	3.24784	0.708407	0.000581426	0.014985	active	5	81732228	1	0	1	0
rs7715167	rs3822662	C	3.24404	0.708282	0.000589233	0.0151472	active	5	170846151	0	0	1	0
rs1556562	rs4970710	C	3.24396	0.708279	0.000589397	0.0151472	active	1	92988717	0	0	1	1
rs12118339	rs1024108	A	3.2396	0.708136	0.000598481	0.0153587	active	1	47990749	2	0	0	0
rs6693283	rs12142811	G	3.23489	0.707982	0.000608455	0.0155925	active	1	178812773	0	0	2	0
rs190958130	rs9491675	G	3.22738	0.707735	0.00062465	0.0159848	active	6	127251021	0	0	1	0
rs4842266	rs7311119	A	3.21462	0.707316	0.00065309	0.0166811	active	12	79907347	0	0	1	0
rs11171739	rs11171733	A	3.21435	0.707307	0.000653707	0.0166811	active	12	56456266	0	0	1	0
rs6505147	rs3102557	T	3.19535	0.706684	0.00069831	0.0177886	active	17	28042509	0	0	1	1
rs4842266	rs11114158	G	3.19503	0.706673	0.00069908	0.0177886	active	12	79922767	0	0	1	0
rs4437022	rs6097585	G	3.19391	0.706636	0.000701808	0.0178328	active	20	52421031	0	0	2	1
rs7184835	rs3104787	T	3.19349	0.706623	0.000702815	0.0178333	active	16	52637543	0	0	1	0
rs114489117	rs34068652	A	3.18947	0.706491	0.000712663	0.0180578	active	5	93563319	0	0	2	2
rs7188071	rs7205323	T	3.18431	0.706321	0.000725493	0.0183529	active	16	28865892	0	0	1	0
rs28410513	rs17368876	C	3.18397	0.70631	0.000726343	0.0183529	active	9	98222665	0	0	4	2
rs1628768	rs12268583	C	3.18188	0.706241	0.000731624	0.0184604	active	10	105079162	0	0	1	1
rs7184835	rs12934308	G	3.17408	0.705985	0.000751571	0.0189373	active	16	52538096	0	0	1	1
rs6551313	rs9875967	A	3.17339	0.705963	0.000753358	0.0189558	active	3	88409474	0	0	1	0
rs9545158	rs9545156	G	3.17137	0.705897	0.000758597	0.0190611	active	13	80192236	0	0	2	1
rs9401907	rs4895817	T	3.16428	0.705664	0.00077734	0.0195049	active	6	127094898	0	0	7	4
rs62057153	rs242949	G	3.16069	0.705546	0.000786966	0.019719	active	17	43911716	0	0	1	0
rs630934	rs478514	C	3.15386	0.705322	0.000805637	0.0201588	active	3	39500373	1	1	0	0
rs2022130	rs10835728	A	3.14553	0.705048	0.000828936	0.0207131	active	11	30973114	0	0	2	0
rs13726	rs6503489	G	3.14494	0.705029	0.000830591	0.0207257	active	17	42246289	0	0	1	0
rs1223090	rs7119864	C	3.13425	0.704678	0.000861485	0.0214669	active	11	31770043	0	0	2	1
rs62385486	rs34840626	T	3.12993	0.704536	0.000874248	0.0217549	active	5	171929396	1	0	0	0
rs190958130	rs9385396	G	3.12223	0.704283	0.000897437	0.0223012	active	6	126653855	0	0	2	1
rs4273712	rs1313697	G	3.12074	0.704234	0.000901998	0.0223837	active	6	127052479	1	0	8	2
rs10278627	rs7790674	G	3.09589	0.703418	0.000981129	0.024314	active	7	96214860	0	0	1	1
rs7809950	rs28687365	C	3.08954	0.70321	0.00100232	0.0248051	active	7	107106712	0	0	1	1
rs62057153	rs4763	G	3.07911	0.702868	0.00103809	0.0256549	active	17	43471489	2	0	2	1
rs1556562	rs1906279	T	3.07794	0.702829	0.0010422	0.0257214	active	1	92816148	0	0	1	0
rs78502100	rs7171244	A	3.07478	0.702726	0.00105328	0.0259593	active	15	39742977	1	0	4	2
rs2118004	rs9288796	G	3.07342	0.702681	0.00105811	0.02604	active	3	104730581	0	0	4	0
rs62057153	rs62057121	A	3.07239	0.702647	0.00106177	0.02604	active	17	43900760	5	1	2	2
rs4915928	rs608254	C	3.07231	0.702644	0.00106206	0.02604	active	1	64240585	0	0	1	1
rs2022130	rs1232043	A	3.07223	0.702642	0.00106233	0.02604	active	11	30814687	0	0	2	2
rs114489117	rs58734583	C	3.07047	0.702584	0.00106861	0.0261585	active	5	93532155	0	0	2	2
rs6505147	rs4328498	G	3.06631	0.702448	0.00108358	0.0264889	active	17	28344276	1	0	2	1
rs3862145	rs6492877	G	3.06497	0.702403	0.00108848	0.0265727	active	15	39617614	0	0	1	1
rs62057153	rs62065404	T	3.06392	0.702369	0.00109228	0.0266296	active	17	43551613	4	0	2	1
rs10878349	rs7138102	G	3.05999	0.70224	0.00110673	0.0269453	active	12	66353891	0	0	1	1
rs194369	rs56219078	T	3.05728	0.702151	0.00111677	0.0271532	active	5	60508492	1	0	1	1
rs1223090	rs7119864	T	3.05464	0.702064	0.00112666	0.0273568	active	11	31770043	0	0	2	1
rs6840242	rs4834284	A	3.053	0.70201	0.00113283	0.0274695	active	4	113410261	0	0	1	0
rs11789773	rs11143566	C	3.05071	0.701935	0.00114152	0.0276433	active	9	75937746	0	0	1	0
rs17419290	rs4647052	T	3.04594	0.701779	0.00115976	0.0280473	active	5	60235483	1	1	2	2
rs13011264	rs417977	G	3.03996	0.701582	0.00118306	0.0285724	active	2	150004269	0	0	2	2
rs17464221	rs1728669	A	3.03574	0.701444	0.00119971	0.0289358	active	2	188153875	0	0	1	0
rs1628768	rs4917386	C	3.03302	0.701354	0.00121061	0.0291597	active	10	105007528	0	0	1	0
rs10940512	rs1121654	C	3.02999	0.701255	0.0012228	0.029414	active	5	56036566	0	0	2	0
rs62399042	rs32819	G	3.02764	0.701178	0.00123238	0.0296049	active	5	129054770	0	0	1	0
rs1628768	rs1163074	T	3.02101	0.70096	0.00125968	0.0302206	active	10	105021762	0	0	1	1
rs1326892	rs72748148	G	3.01784	0.700856	0.00127291	0.0304975	active	9	113677241	4	2	0	0
rs12630663	rs17020711	C	3.01368	0.70072	0.00129052	0.0308783	active	3	28018581	0	0	1	1
rs1628768	rs1163077	C	3.01306	0.700699	0.00129316	0.0309004	active	10	105028040	0	0	1	1
rs17019370	rs6537285	G	3.00997	0.700598	0.00130637	0.0311748	active	4	145310147	0	0	2	0
rs4273712	rs1101562	A	3.00595	0.700466	0.00132376	0.031525	active	6	127049146	1	0	8	2
rs7809950	rs2520261	A	3.00577	0.70046	0.00132454	0.031525	active	7	107173645	0	0	1	1
rs114489117	rs12374470	A	2.99726	0.70018	0.00136211	0.032351	active	5	93481046	0	0	2	2
rs7188071	rs6565293	C	2.9971	0.700175	0.00136283	0.032351	active	16	28933248	1	0	1	0
rs2202895	rs12603976	C	2.99585	0.700134	0.0013684	0.0324405	active	17	46617163	0	0	1	0
rs1628768	rs7916056	T	2.99506	0.700108	0.00137194	0.032482	active	10	104997914	0	0	1	1
rs62057153	rs4763	A	2.9904	0.699955	0.00139306	0.0329387	active	17	43471489	2	0	2	1
rs7141150	rs111698933	A	2.98888	0.699905	0.00140003	0.0330601	active	14	59878782	0	0	1	0
rs12064109	rs12085616	C	2.98241	0.699693	0.00142994	0.0336783	active	1	119689148	0	0	1	1
rs30641	rs30695	T	2.97581	0.699476	0.00146109	0.0343566	active	5	128970336	1	0	2	0
rs74826997	rs34684201	C	2.97543	0.699464	0.00146287	0.0343566	active	14	59637219	0	0	1	0
rs62057153	rs56070245	C	2.9751	0.699453	0.00146445	0.0343566	active	17	43847868	5	1	3	2
rs6505147	rs11080120	A	2.9736	0.699404	0.00147163	0.0344801	active	17	28507021	1	0	2	1
rs13011264	rs417977	C	2.96968	0.699275	0.00149057	0.0348786	active	2	150004269	0	0	2	2
rs2409691	rs2898257	A	2.96619	0.699161	0.00150756	0.0352305	active	8	10935368	0	0	2	1
rs1893430	rs1893431	G	2.96547	0.699137	0.00151111	0.0352676	active	18	52918500	0	0	1	0
rs2118004	rs10222624	G	2.96247	0.699039	0.0015259	0.0355668	active	3	104720126	0	0	4	0
rs3862145	rs10152848	G	2.95932	0.698935	0.00154161	0.0358867	active	15	39610292	0	0	1	0
rs6554054	rs58260946	G	2.95848	0.698908	0.00154578	0.0359373	active	4	53675420	0	0	4	0
rs30641	rs62399042	G	2.95565	0.698814	0.00156008	0.0362231	active	5	128971797	1	0	2	1
rs2358483	rs4898835	A	2.95233	0.698706	0.00157693	0.0365397	active	14	54731768	0	0	3	2
rs40084	rs7723901	T	2.95217	0.6987	0.00157776	0.0365397	active	5	60272990	1	1	3	2
rs62057153	rs62054819	G	2.95134	0.698673	0.00158201	0.0365911	active	17	43926149	4	1	3	2
rs1628768	rs1163246	G	2.94828	0.698573	0.00159776	0.036908	active	10	104893271	0	0	1	1
rs7188071	rs7206214	G	2.94617	0.698503	0.00160869	0.0371129	active	16	28919341	0	0	1	0
rs62057153	rs2960000	T	2.9451	0.698468	0.00161424	0.0371935	active	17	43534353	3	0	2	1
rs17419290	rs6876335	T	2.94199	0.698366	0.00163054	0.0375212	active	5	60091818	1	0	2	1
rs4823877	rs801593	G	2.94013	0.698305	0.00164039	0.0376858	active	22	47195050	1	1	0	0
rs1223090	rs1223121	A	2.93985	0.698296	0.00164187	0.0376858	active	11	31464938	0	0	3	1
rs7809950	rs982447	T	2.93927	0.698277	0.00164496	0.0377086	active	7	106973534	0	0	1	0
rs7123402	rs73015142	T	2.93638	0.698182	0.00166034	0.0380129	active	11	110949371	0	0	1	0
rs905124	rs13323015	C	2.92707	0.697876	0.00171085	0.0391198	active	3	190595760	0	0	1	0
rs905124	rs35055419	C	2.91754	0.697563	0.00176403	0.0402846	active	3	190663557	0	0	1	1
rs630934	rs34403692	G	2.91658	0.697532	0.00176946	0.0403576	active	3	39493060	1	1	0	0
rs13021985	rs13021985	A	2.91421	0.697454	0.00178294	0.0406137	active	2	162822709	0	0	1	1
rs1822951	rs67136655	G	2.91366	0.697436	0.0017861	0.0406343	active	8	8985768	0	0	1	0
rs3862145	rs117159976	T	2.91275	0.697406	0.0017913	0.0407014	active	15	39580985	0	0	1	1
rs2802295	rs9398173	T	2.90856	0.697269	0.00181547	0.0411986	active	6	109000316	0	0	1	0
rs190958130	rs1538170	T	2.90539	0.697165	0.00183397	0.0415662	active	6	126752874	2	0	6	3
rs62057153	rs113934115	C	2.9037	0.697109	0.00184392	0.0417393	active	17	43847039	5	1	3	2
rs10495963	rs13020477	C	2.89603	0.696857	0.00188957	0.042719	active	2	49478543	1	0	0	0
rs10878349	rs7968902	T	2.8946	0.69681	0.00189823	0.042861	active	12	66363070	0	0	1	1
rs62057153	rs17763515	G	2.89097	0.696691	0.00192026	0.0433042	active	17	43917818	4	1	3	2
rs6738528	rs2384571	G	2.88729	0.69657	0.00194291	0.0437502	active	2	27324724	2	0	0	0
rs17464221	rs13411274	C	2.88697	0.69656	0.00194488	0.0437502	active	2	188236000	0	0	2	1
rs6738528	rs893790	C	2.8857	0.696518	0.0019527	0.0438712	active	2	27201857	2	0	0	0
rs10109434	rs7008630	G	2.88522	0.696502	0.00195572	0.0438845	active	8	41182326	0	0	1	0
rs2287283	rs17681189	C	2.87927	0.696307	0.00199296	0.0446645	active	2	65976175	0	0	3	2
rs13726	rs6503489	A	2.87642	0.696213	0.0020111	0.0450152	active	17	42246289	0	0	1	0
rs3862145	rs11070183	T	2.87573	0.696191	0.00201547	0.0450572	active	15	39581271	1	1	2	1
rs6505147	rs3115093	G	2.86309	0.695776	0.00209769	0.0468371	active	17	28039755	0	0	2	1
rs62399042	rs28378169	G	2.85936	0.695654	0.00212248	0.0473322	active	5	128969908	0	0	1	1
rs13110077	rs75778110	C	2.85599	0.695543	0.00214513	0.0477344	active	4	121674851	1	0	0	0
rs7601767	rs6712131	G	2.85589	0.69554	0.00214581	0.0477344	active	2	48256981	0	0	2	1
rs1556562	rs10874656	C	2.8552	0.695517	0.00215048	0.0477794	active	1	92947024	0	0	1	0
rs6840242	rs2171278	G	2.85153	0.695397	0.00217544	0.0482744	active	4	113416438	0	0	1	0
rs62057153	rs878886	C	2.84837	0.695293	0.00219718	0.048697	active	17	43912490	4	1	2	2
rs13726	rs9895423	C	2.84487	0.695178	0.0022215	0.0491338	active	17	42285740	0	0	1	0
rs62385486	rs7710719	C	2.84475	0.695174	0.00222234	0.0491338	active	5	171924289	2	1	0	0
rs62399042	rs10038343	C	2.84215	0.695089	0.00224053	0.0494754	active	5	128965169	0	0	1	1
rs4721802	rs2080017	G	2.84026	0.695026	0.00225385	0.0497088	active	7	19642376	0	0	2	1
rs17019370	rs12503296	T	2.83785	0.694947	0.00227096	0.0500249	active	4	145269728	0	0	2	1
rs910697	rs4839254	T	2.83435	0.694832	0.00229596	0.0505139	active	1	113140926	1	0	2	2
rs10940512	rs2662038	A	2.83359	0.694807	0.00230145	0.050573	active	5	56240252	0	0	1	0
rs10495963	rs6708953	C	2.83258	0.694774	0.00230869	0.0506088	active	2	49472160	1	0	0	0
rs62057153	rs62057073	T	2.83226	0.694764	0.002311	0.0506088	active	17	43861117	5	0	2	2
rs6738528	rs4665364	T	2.83219	0.694762	0.00231149	0.0506088	active	2	27182155	2	0	0	0
rs2262601	rs2454682	A	2.83039	0.694702	0.00232458	0.0508336	active	3	98596611	0	0	1	0
rs552305	rs2133592	T	2.82918	0.694663	0.00233339	0.0509645	active	3	177301939	2	0	2	0
rs4721802	rs62448118	T	2.82858	0.694643	0.00233776	0.0509981	active	7	19615739	0	0	1	1
rs57063427	rs112684944	A	2.82361	0.69448	0.00237429	0.0517325	active	5	124252604	0	0	1	0
rs7141150	rs2774052	A	2.81304	0.694133	0.00245379	0.0534002	active	14	59900020	0	0	2	1
rs6840242	rs7662311	T	2.81095	0.694064	0.00246976	0.0536831	active	4	113420584	0	0	1	0
rs7809950	rs2107317	C	2.80638	0.693914	0.0025051	0.0543856	active	7	106899685	0	0	1	0
rs4437022	rs6022771	G	2.80215	0.693775	0.00253817	0.0550374	active	20	52429777	0	0	2	1
rs17019370	rs4475093	C	2.79959	0.693691	0.00255841	0.0554096	active	4	145292676	0	0	2	1
rs9399245	rs9399246	C	2.79876	0.693664	0.002565	0.0554858	active	6	138869438	0	0	5	1
rs40084	rs7723901	C	2.79776	0.693631	0.00257291	0.0555903	active	5	60272990	1	1	3	2
rs62057153	rs62065380	T	2.79211	0.693446	0.00261825	0.0565022	active	17	43527025	4	0	2	1
rs4465995	rs4373117	G	2.78881	0.693338	0.00264507	0.0570128	active	4	145320520	0	0	2	1
rs10109434	rs1562420	A	2.78756	0.693296	0.00265537	0.0571665	active	8	41173408	0	0	1	0
rs4273712	rs2050644	A	2.77556	0.692903	0.00275533	0.0592478	active	6	126805255	2	0	6	3
rs1223090	rs7109043	A	2.77461	0.692871	0.00276338	0.0593502	active	11	31561850	0	0	3	1
rs1934057	rs1339062	C	2.77379	0.692844	0.00277036	0.0594294	active	1	18978482	0	0	2	0
rs4823877	rs910865	C	2.77127	0.692762	0.0027919	0.0598203	active	22	47198133	1	1	0	0
rs7123402	rs17459717	C	2.76866	0.692676	0.00281441	0.060231	active	11	111010586	0	0	1	0
rs6551313	rs2199011	C	2.76749	0.692638	0.0028245	0.0603754	active	3	88384230	0	0	1	0
rs2022130	rs539352	A	2.76562	0.692576	0.00284075	0.0606509	active	11	30838904	0	0	2	0
rs6738528	rs12618836	A	2.76214	0.692462	0.00287122	0.061229	active	2	27137616	2	1	0	0
rs141834426	rs2345363	C	2.75747	0.692309	0.00291256	0.0620373	active	5	93396702	0	0	1	1
rs3862145	rs72722976	C	2.7556	0.692247	0.00292923	0.0623186	active	15	39624864	1	1	5	4
rs1014444	rs4140685	T	2.75356	0.69218	0.00294759	0.0626239	active	2	162852079	0	0	2	1
rs1628768	rs1163248	A	2.75323	0.692169	0.00295052	0.0626239	active	10	104896563	0	0	1	1
rs1822951	rs1816893	G	2.74887	0.692026	0.00299009	0.0633892	active	8	8975038	0	0	1	0
rs6505147	rs55887213	T	2.7451	0.691903	0.00302463	0.0640463	active	17	28233760	0	0	2	1
rs34464850	rs13081914	T	2.74203	0.691802	0.00305299	0.064571	active	3	141674923	0	0	1	1
rs34464850	rs6791514	G	2.73925	0.69171	0.00307901	0.0649899	active	3	141766305	0	0	1	1
rs2409691	rs4841503	C	2.73914	0.691707	0.00308001	0.0649899	active	8	11024326	0	0	2	1
rs1628768	rs10883848	G	2.73703	0.691638	0.00309985	0.0653322	active	10	104973061	0	0	1	1
rs2118004	rs10222624	A	2.73209	0.691475	0.00314673	0.0662429	active	3	104720126	0	0	4	0
rs2409691	rs4841489	G	2.73	0.691407	0.00316675	0.0665866	active	8	10936811	0	0	2	1
rs2022130	rs2312068	G	2.72837	0.691353	0.00318241	0.066838	active	11	30855691	0	0	2	2
rs12764880	rs61872095	G	2.72692	0.691306	0.00319644	0.0670547	active	10	126500541	0	0	1	0
rs905124	rs6799249	G	2.72568	0.691265	0.00320849	0.0672292	active	3	190613714	0	0	1	0
rs2118004	rs28421781	A	2.7158	0.690941	0.00330575	0.0691141	active	3	104735446	0	0	4	1
rs10278627	rs56091404	T	2.71577	0.69094	0.00330611	0.0691141	active	7	96218074	0	0	1	1
rs630934	rs1768234	G	2.71436	0.690893	0.00332019	0.0693281	active	3	39501312	1	0	0	0
rs62057153	rs3885074	A	2.7114	0.690796	0.00334998	0.069837	active	17	43902738	4	1	2	2
rs13110077	rs116691845	T	2.71117	0.690789	0.0033523	0.069837	active	4	121716007	1	0	0	0
rs17019370	rs4465994	C	2.70953	0.690735	0.00336893	0.0701026	active	4	145291128	0	0	2	1
rs6738528	rs3820821	C	2.70602	0.69062	0.00340472	0.0706774	active	2	27155848	2	2	0	0
rs115877304	rs6556828	C	2.70581	0.690613	0.00340694	0.0706774	active	5	92972389	1	0	3	2
rs1257415	rs11160504	T	2.70567	0.690608	0.00340831	0.0706774	active	14	99683246	0	0	2	0
rs62057153	rs62064600	G	2.70287	0.690516	0.00343715	0.0711935	active	17	43480701	3	0	2	1
rs1792354	rs1792352	G	2.70012	0.690426	0.00346571	0.0717029	active	11	92318691	0	0	5	2
rs2022130	rs1232046	A	2.69686	0.690319	0.00349981	0.0723254	active	11	30811529	0	0	2	2
rs6682671	rs56047197	G	2.69619	0.690297	0.00350684	0.0723878	active	1	17338460	0	0	2	0
rs7141150	rs1621722	C	2.69522	0.690265	0.00351712	0.0724825	active	14	59903235	0	0	2	1
rs2022130	rs273594	G	2.695	0.690258	0.00351946	0.0724825	active	11	30876113	0	0	2	2
rs11695609	rs4606899	G	2.68975	0.690086	0.00357523	0.0735471	active	2	37222176	0	0	2	1
rs7902527	rs11197861	T	2.68189	0.689828	0.00366033	0.0752118	active	10	118734346	0	0	3	3
rs552305	rs2863017	A	2.68106	0.6898	0.00366948	0.0753142	active	3	177302033	2	0	2	0
rs7303526	rs1964317	A	2.67951	0.689749	0.00368647	0.0755769	active	12	27793571	0	0	1	1
rs1159974	rs7753038	G	2.67799	0.689699	0.00370332	0.075836	active	6	126077657	0	0	2	2
rs61901866	rs1613721	G	2.67706	0.689669	0.00371354	0.0759591	active	11	92357002	0	0	5	2
rs2336714	rs1976271	C	2.67609	0.689637	0.00372434	0.0760939	active	12	65787392	1	0	2	1
rs11171739	rs61938963	T	2.6723	0.689512	0.00376671	0.0768724	active	12	56446804	0	0	1	0
rs11012732	rs11012794	A	2.66503	0.689274	0.00384903	0.0784636	active	10	22105035	0	0	1	0
rs552305	rs546190	A	2.66387	0.689236	0.00386241	0.0786476	active	3	177276418	0	0	1	0
rs7714191	rs17132288	T	2.66188	0.689171	0.00388524	0.0789679	active	5	131336105	0	0	1	1
rs2074404	rs142167	G	2.66174	0.689166	0.0038869	0.0789679	active	17	44795234	3	0	2	2
rs12958970	rs7236566	A	2.65966	0.689098	0.00391093	0.0793668	active	18	22231059	1	1	0	0
rs7188071	rs7198606	G	2.65875	0.689068	0.00392152	0.0794922	active	16	28875122	0	0	1	0
rs34464850	rs34773643	C	2.65443	0.688926	0.00397209	0.0804271	active	3	141685947	0	0	1	1
rs6505147	rs2617882	A	2.64864	0.688736	0.0040408	0.0817265	active	17	28120851	0	0	2	1
rs2336714	rs10878282	T	2.64717	0.688688	0.00405847	0.081992	active	12	65850543	0	0	3	1
rs62057153	rs62054805	G	2.64654	0.688667	0.00406595	0.0820067	active	17	43915054	4	1	3	2
rs2022130	rs10767877	G	2.64635	0.688661	0.00406829	0.0820067	active	11	30860580	0	0	2	2
rs10109434	rs72643820	C	2.64553	0.688634	0.00407813	0.0821134	active	8	41167491	0	0	1	0
rs11695609	rs13394987	G	2.6426	0.688538	0.00411358	0.0827348	active	2	37254035	0	0	2	1
rs905124	rs28873531	C	2.63902	0.68842	0.00415734	0.0835219	active	3	190616776	0	0	1	0
rs2202895	rs12951076	C	2.63785	0.688382	0.00417163	0.0837157	active	17	46625109	0	0	1	0
rs28410513	rs2297087	A	2.63572	0.688312	0.00419789	0.084149	active	9	98242925	0	0	4	1
rs7123402	rs321358	A	2.63506	0.68829	0.00420613	0.0842207	active	11	110995971	0	0	1	0
rs28504650	rs28536201	C	2.63226	0.688198	0.00424097	0.084788	active	9	98276753	2	1	2	1
rs9545158	rs9545156	A	2.63203	0.688191	0.00424386	0.084788	active	13	80192236	0	0	2	1
rs2279829	rs2279832	T	2.62924	0.688099	0.00427874	0.0853901	active	3	147101640	1	0	2	2
rs7902527	rs7901788	T	2.6227	0.687884	0.00436179	0.0869515	active	10	118763586	0	0	3	1
rs10495963	rs12994278	G	2.62013	0.6878	0.00439481	0.0874708	active	2	49469544	1	0	0	0
rs12064109	rs10923744	G	2.61992	0.687793	0.00439754	0.0874708	active	1	119613941	0	0	1	1
rs4842266	rs4842267	T	2.60716	0.687374	0.00456478	0.0906973	active	12	80019427	0	0	1	1
rs4273712	rs853961	T	2.60553	0.687321	0.00458667	0.091032	active	6	127003464	2	0	8	3
rs7188071	rs8046545	A	2.60345	0.687252	0.00461451	0.091484	active	16	28915217	0	0	1	0
rs17419290	rs34609	G	2.6029	0.687234	0.00462189	0.0914846	active	5	60481408	0	0	2	1
rs13110077	rs3804171	A	2.60265	0.687226	0.0046253	0.0914846	active	4	121705065	1	0	0	0
rs1413536	rs1106612	G	2.60232	0.687215	0.00462976	0.0914846	active	1	88426383	0	0	1	1
rs6551313	rs12714709	C	2.6015	0.687188	0.00464081	0.0916027	active	3	88390425	0	0	1	0
rs6505147	rs2054847	A	2.59682	0.687035	0.0047045	0.0927583	active	17	28532013	0	0	1	1
rs7715167	rs7711787	A	2.59442	0.686956	0.00473758	0.0933086	active	5	170802642	0	0	1	0
rs4273712	rs6925607	C	2.59312	0.686913	0.00475545	0.0935583	active	6	126995068	2	0	8	3
rs12064109	rs11484961	G	2.58982	0.686805	0.00480137	0.094359	active	1	119714454	0	0	1	1
rs17464221	rs840593	G	2.58914	0.686783	0.00481074	0.0944403	active	2	188181341	0	0	2	0
rs40115	rs35153	G	2.5867	0.686703	0.00484496	0.0950087	active	16	64978158	0	0	1	0
rs68175985	rs68175985	G	2.58579	0.686673	0.00485777	0.0951564	active	19	13109763	1	0	5	4
rs17718831	rs1499895	C	2.57898	0.686449	0.00495461	0.096948	active	3	71571667	0	0	1	0
rs7809950	rs2712215	G	2.57855	0.686435	0.0049608	0.096964	active	7	107188207	0	0	1	1
rs17419290	rs7713481	A	2.57804	0.686418	0.00496812	0.0970021	active	5	60388865	1	1	2	1
rs13726	rs9895423	T	2.57764	0.686405	0.00497392	0.0970103	active	17	42285740	0	0	1	0
rs12958970	rs12960665	G	2.57676	0.686376	0.0049866	0.0971525	active	18	22213747	1	1	0	0
rs17019370	rs7683975	A	2.57569	0.686341	0.00500198	0.0973471	active	4	145279701	0	0	2	1
rs7188071	rs7185232	T	2.57451	0.686302	0.00501917	0.0975763	active	16	28933468	1	0	1	0
rs1628768	rs7074749	T	2.56815	0.686094	0.00511207	0.0992755	active	10	105116056	0	0	1	1
rs10278627	rs17410662	C	2.56683	0.68605	0.00513159	0.0995473	active	7	96231614	0	0	1	1
rs13319705	rs6769805	A	2.56369	0.685947	0.00517827	0.100345	inactive	3	104715884	0	0	5	3
rs6840242	rs4833412	C	2.56188	0.685888	0.00520529	0.10076	inactive	4	113410427	0	0	1	0
rs62057153	rs55930887	T	2.56074	0.68585	0.00522249	0.100985	inactive	17	43548321	3	0	2	1
rs17464221	rs840593	C	2.55715	0.685733	0.00527664	0.101923	inactive	2	188181341	0	0	2	0
rs17834032	rs67530928	G	2.55654	0.685712	0.00528595	0.101941	inactive	14	59858500	0	0	2	2
rs62057153	rs4327090	G	2.55635	0.685706	0.0052889	0.101941	inactive	17	43902541	4	0	2	2
rs2409691	rs10108618	T	2.5535	0.685612	0.00533237	0.102669	inactive	8	10953092	0	0	2	1
rs2262601	rs2439222	C	2.55173	0.685554	0.00535949	0.103082	inactive	3	98613773	0	0	1	0
rs7184835	rs7193453	C	2.54782	0.685426	0.00541986	0.104034	inactive	16	52565150	0	0	1	1
rs7203251	rs4843553	C	2.54778	0.685425	0.00542054	0.104034	inactive	16	87233185	4	3	2	0
rs6551313	rs12714707	A	2.5409	0.685199	0.00552843	0.105992	inactive	3	88390215	0	0	1	0
rs1344762	rs4233625	A	2.54036	0.685181	0.00553691	0.106042	inactive	2	237714770	2	0	1	0
rs62057153	rs6503448	G	2.5296	0.684828	0.00570968	0.109235	inactive	17	43842473	0	0	1	0
rs40115	rs456054	G	2.52839	0.684788	0.00572933	0.109495	inactive	16	64964396	0	0	1	0
rs62057153	rs78074121	T	2.52682	0.684737	0.00575496	0.109868	inactive	17	43896690	4	1	2	2
rs194369	rs4583848	A	2.52511	0.684681	0.00578305	0.110288	inactive	5	60601434	0	0	1	1
rs4915928	rs4915928	A	2.52434	0.684655	0.00579576	0.110413	inactive	1	64235727	0	0	1	1
rs6840242	rs34916940	C	2.52205	0.68458	0.00583365	0.111018	inactive	4	113421609	0	0	1	0
rs114489117	rs10866759	A	2.52139	0.684558	0.0058446	0.111109	inactive	5	93150312	0	0	1	1
rs62057153	rs55787105	A	2.51938	0.684493	0.00587803	0.111627	inactive	17	43853109	5	1	3	2
rs7809950	rs2520246	T	2.51582	0.684376	0.00593775	0.112642	inactive	7	107137956	0	0	1	0
rs35342371	rs2143952	G	2.51409	0.684319	0.00596706	0.11308	inactive	14	29214719	0	0	1	0
rs7203251	rs62056162	G	2.51369	0.684306	0.0059738	0.113088	inactive	16	87254649	4	2	1	0
rs115877304	rs17083280	C	2.51289	0.684279	0.00598734	0.113226	inactive	5	92989929	1	0	2	2
rs6554054	rs6554054	G	2.51108	0.68422	0.00601811	0.113689	inactive	4	53702875	0	0	2	1
rs3862145	rs186127820	T	2.50957	0.684171	0.00604383	0.114055	inactive	15	39617142	0	0	1	1
rs2336714	rs11175742	A	2.5088	0.684145	0.00605712	0.114187	inactive	12	65782598	0	0	1	1
rs2336714	rs2336714	C	2.50699	0.684086	0.00608816	0.114635	inactive	12	65797106	1	1	4	1
rs6682671	rs3738814	A	2.50668	0.684075	0.00609362	0.114635	inactive	1	17331676	0	0	3	0
rs7874287	rs7023465	T	2.50513	0.684025	0.00612026	0.115016	inactive	9	101639827	0	0	2	0
rs62057153	rs62054823	G	2.50474	0.684012	0.00612706	0.115024	inactive	17	43929029	4	1	3	2
rs7601767	rs1962479	C	2.50389	0.683984	0.00614174	0.11518	inactive	2	48179295	0	0	1	0
rs62399042	rs30299	A	2.50144	0.683904	0.00618441	0.11586	inactive	5	129034983	0	0	2	1
rs27540	rs13183742	C	2.49546	0.683707	0.00628974	0.117711	inactive	5	92160627	0	0	1	0
rs3862145	rs11629938	G	2.49211	0.683597	0.0063494	0.118653	inactive	15	39626935	2	1	5	5
rs139834736	rs9828634	C	2.49189	0.68359	0.00635326	0.118653	inactive	3	119000756	0	0	4	2
rs2074404	rs199520	A	2.48933	0.683506	0.00639918	0.119376	inactive	17	44853872	1	0	2	2
rs17419290	rs6876335	C	2.489	0.683495	0.00640519	0.119376	inactive	5	60091818	1	0	2	1
rs59614433	rs59614433	C	2.48486	0.683359	0.00648013	0.120648	inactive	11	111050526	0	0	4	3
rs34464850	rs13069749	C	2.48426	0.68334	0.00649096	0.120665	inactive	3	141737890	0	0	1	1
rs7188071	rs9972693	G	2.48408	0.683333	0.00649441	0.120665	inactive	16	28859802	0	0	1	0
rs6554054	rs77314276	A	2.48228	0.683275	0.00652725	0.12115	inactive	4	53668327	0	0	2	0
rs13021985	rs2909457	G	2.47462	0.683023	0.00666891	0.123514	inactive	2	162845855	0	0	1	1
rs7809950	rs7790534	G	2.47456	0.683021	0.00666996	0.123514	inactive	7	107149552	0	0	1	1
rs1628768	rs61869829	T	2.47429	0.683012	0.00667511	0.123514	inactive	10	105084840	0	0	1	1
rs62399042	rs1363147	G	2.4707	0.682894	0.00674248	0.124632	inactive	5	128882862	1	0	2	1
rs4437022	rs6022771	T	2.46698	0.682772	0.00681299	0.125807	inactive	20	52429777	0	0	2	1
rs2358483	rs12586554	T	2.4653	0.682717	0.00684493	0.126179	inactive	14	54773664	0	0	2	0
rs2184968	rs7753563	G	2.46518	0.682713	0.00684715	0.126179	inactive	6	126802598	0	0	2	2
rs4147321	rs7716341	G	2.46339	0.682654	0.00688157	0.126684	inactive	5	81832732	1	0	1	0
rs639016	rs612184	C	2.46252	0.682626	0.00689829	0.126862	inactive	2	4544875	0	0	2	1
rs6738528	rs4665918	T	2.46141	0.68259	0.00691955	0.12695	inactive	2	27114783	2	1	0	0
rs12064109	rs61528304	G	2.46129	0.682586	0.0069219	0.12695	inactive	1	119463599	0	0	1	0
rs1628768	rs113447331	T	2.46091	0.682573	0.00692922	0.12695	inactive	10	105120391	0	0	1	1
rs1792354	rs11020045	C	2.46081	0.68257	0.0069312	0.12695	inactive	11	92487907	0	0	5	1
rs7188071	rs7198606	T	2.45957	0.682529	0.00695525	0.127261	inactive	16	28875122	0	0	1	0
rs62057153	rs117365970	G	2.45532	0.682389	0.00703797	0.128634	inactive	17	43893259	6	1	2	2
rs10431624	rs12436432	C	2.4547	0.682369	0.00705004	0.128634	inactive	14	54317408	0	0	2	1
rs2287283	rs11893410	A	2.45462	0.682367	0.00705166	0.128634	inactive	2	65945598	0	0	3	1
rs10940512	rs1985029	G	2.45344	0.682328	0.0070749	0.128928	inactive	5	56053611	0	0	1	0
rs17718831	rs62244884	A	2.45307	0.682316	0.00708213	0.128929	inactive	3	71583383	0	0	1	0
rs40115	rs1874459	G	2.4515	0.682264	0.00711303	0.129361	inactive	16	65075704	0	0	1	0
rs2336714	rs11175781	T	2.44805	0.682151	0.00718157	0.130476	inactive	12	65881019	0	0	1	1
rs3862145	rs56003663	T	2.44706	0.682118	0.00720127	0.130702	inactive	15	39617295	1	1	5	3
rs13110077	rs75539458	A	2.44668	0.682106	0.00720888	0.130709	inactive	4	121758264	1	0	0	0
rs10940512	rs33331	G	2.44446	0.682033	0.00725346	0.131385	inactive	5	56147053	0	0	1	0
rs2202895	rs12602539	A	2.44251	0.681969	0.00729276	0.131965	inactive	17	46617459	0	0	1	0
rs7809950	rs113204618	A	2.44162	0.68194	0.0073108	0.132159	inactive	7	107219375	0	0	1	0
rs17019370	rs62343639	C	2.43701	0.681789	0.00740455	0.133719	inactive	4	145406764	0	0	2	0
rs1223090	rs6484535	A	2.435	0.681722	0.00744594	0.134332	inactive	11	31757878	0	0	1	1
rs7714191	rs810078	G	2.43171	0.681614	0.00751387	0.135422	inactive	5	130689713	0	0	1	0
rs10878349	rs7968902	G	2.43047	0.681574	0.00753955	0.13575	inactive	12	66363070	0	0	1	1
rs7184835	rs1819860	A	2.42961	0.681546	0.00755745	0.135936	inactive	16	52544539	0	0	1	1
rs6682671	rs735258	T	2.42623	0.681434	0.00762839	0.137076	inactive	1	17341146	0	0	3	0
rs7809950	rs7777950	T	2.42529	0.681404	0.00764808	0.137293	inactive	7	107004672	0	0	1	0
rs10237366	rs67248060	T	2.42452	0.681378	0.00766429	0.137447	inactive	7	18899163	0	0	4	2
rs7303526	rs1549401	A	2.42409	0.681364	0.0076733	0.137472	inactive	12	27788795	0	0	1	0
rs4895532	rs6919935	C	2.4221	0.681299	0.00771558	0.138092	inactive	6	138851347	1	0	2	0
rs10878349	rs8756	A	2.42077	0.681255	0.00774387	0.138253	inactive	12	66359752	1	0	1	1
rs7203251	rs12149643	C	2.42075	0.681255	0.0077442	0.138253	inactive	16	87231499	4	3	2	0
rs62057153	rs12373140	G	2.42059	0.681249	0.00774758	0.138253	inactive	17	43924231	4	1	3	2
rs11171739	rs7302200	A	2.42018	0.681236	0.00775648	0.138275	inactive	12	56449435	0	0	1	0
rs6738528	rs11677841	T	2.41966	0.681219	0.00776754	0.138336	inactive	2	27239949	3	0	0	0
rs17464221	rs840596	T	2.41822	0.681172	0.00779832	0.138747	inactive	2	188178524	0	0	2	0
rs10278627	rs11762707	G	2.41675	0.681123	0.00782998	0.138951	inactive	7	96181391	0	0	1	1
rs73313052	rs72724697	T	2.41665	0.68112	0.00783209	0.138951	inactive	14	59591624	2	1	6	6
rs10495963	rs12621511	C	2.41661	0.681119	0.00783288	0.138951	inactive	2	49472316	1	0	0	0
rs34464850	rs2271386	G	2.41291	0.680997	0.00791283	0.140231	inactive	3	141712708	0	0	1	1
rs2074404	rs199527	A	2.41087	0.68093	0.0079572	0.140879	inactive	17	44843667	2	0	2	2
rs2279829	rs16859408	T	2.40827	0.680845	0.00801421	0.141622	inactive	3	147107665	0	0	5	2
rs7874287	rs1028658	T	2.40806	0.680838	0.00801878	0.141622	inactive	9	101652851	0	0	2	0
rs40084	rs61101592	T	2.40788	0.680832	0.00802271	0.141622	inactive	5	60180251	1	0	2	2
rs6505147	rs62070345	C	2.40601	0.680771	0.00806397	0.142141	inactive	17	28477255	1	0	2	1
rs1257415	rs11160503	T	2.40583	0.680765	0.00806788	0.142141	inactive	14	99683189	0	0	2	0
rs2184968	rs1101560	A	2.40466	0.680726	0.00809383	0.142369	inactive	6	127047776	0	0	2	1
rs11012732	rs792453	T	2.40453	0.680722	0.00809658	0.142369	inactive	10	22154208	0	0	1	0
rs11684511	rs10930684	A	2.40351	0.680689	0.00811921	0.14241	inactive	2	150048623	0	0	2	2
rs4721802	rs4236296	T	2.40336	0.680684	0.00812257	0.14241	inactive	7	19616437	0	0	2	1
rs7203251	rs11647053	G	2.40336	0.680684	0.00812261	0.14241	inactive	16	87236947	4	3	0	0
rs57063427	rs112112158	C	2.39989	0.68057	0.00819992	0.143564	inactive	5	124235896	0	0	1	0
rs4823877	rs710118	G	2.3997	0.680563	0.00820436	0.143564	inactive	22	47199389	1	1	0	0
rs10495963	rs12994278	A	2.39866	0.68053	0.0082275	0.143702	inactive	2	49469544	1	0	0	0
rs4721802	rs12700059	C	2.39863	0.680529	0.00822816	0.143702	inactive	7	19572580	0	0	2	1
rs40084	rs868791	T	2.39697	0.680474	0.0082657	0.144218	inactive	5	60270835	1	1	2	2
rs1556562	rs2031494	T	2.39291	0.680341	0.00835759	0.14568	inactive	1	92965969	0	0	1	0
rs4823877	rs801593	C	2.39195	0.680309	0.00837959	0.145923	inactive	22	47195050	1	1	0	0
rs11012732	rs2666772	T	2.39098	0.680277	0.00840182	0.146167	inactive	10	22233087	0	0	1	0
rs2118004	rs9682661	A	2.39052	0.680262	0.00841224	0.146167	inactive	3	104730312	0	0	3	1
rs78502100	rs5028679	G	2.38999	0.680245	0.0084245	0.146167	inactive	15	39738006	0	0	4	2
rs35342371	rs7160278	C	2.38982	0.680239	0.00842822	0.146167	inactive	14	29212270	0	0	1	0
rs10278627	rs1554658	A	2.38932	0.680223	0.00843981	0.146167	inactive	7	96218632	0	0	1	1
rs62057153	rs55943044	A	2.38922	0.680219	0.00844221	0.146167	inactive	17	43872228	5	0	2	2
rs12064109	rs10923747	A	2.3853	0.680091	0.00853259	0.14759	inactive	1	119641620	0	0	1	1
rs7902527	rs2627197	T	2.38422	0.680056	0.00855759	0.147881	inactive	10	118622128	0	0	3	0
rs905124	rs1393061	C	2.38238	0.679995	0.00860062	0.148327	inactive	3	190607235	0	0	1	0
rs30641	rs6898724	G	2.38218	0.679988	0.00860519	0.148327	inactive	5	128946152	0	0	2	1
rs3770776	rs13383000	A	2.38206	0.679984	0.00860808	0.148327	inactive	2	37202741	0	0	1	0
rs114489117	rs10213956	C	2.38064	0.679938	0.00864138	0.148759	inactive	5	93460839	0	0	2	2
rs34464850	rs34486172	T	2.37858	0.67987	0.00868978	0.149449	inactive	3	141703322	0	0	1	1
rs62057153	rs4616318	A	2.37632	0.679796	0.00874318	0.150224	inactive	17	43928810	1	0	2	1
rs4492207	rs1418637	G	2.37561	0.679773	0.00875994	0.150369	inactive	6	125992553	0	0	1	0
rs3862145	rs78388737	C	2.37387	0.679716	0.00880144	0.150912	inactive	15	39592002	0	0	1	1
rs62399042	rs4836470	A	2.37358	0.679706	0.00880826	0.150912	inactive	5	129083284	0	0	1	1
rs7902527	rs740600	C	2.3722	0.679661	0.00884126	0.151257	inactive	10	118651882	0	0	3	1
rs13726	rs2526022	C	2.37204	0.679655	0.00884519	0.151257	inactive	17	42213216	0	0	1	0
rs6738528	rs11678188	C	2.37032	0.679599	0.00888624	0.151815	inactive	2	27247832	2	0	0	0
rs34322452	rs35408576	C	2.36955	0.679574	0.00890493	0.15199	inactive	5	93273497	0	0	1	1
rs639016	rs7563957	G	2.36885	0.679551	0.00892186	0.152135	inactive	2	4562775	0	0	2	1
rs4842266	rs17229939	T	2.36579	0.67945	0.00899578	0.153251	inactive	12	79933335	0	0	1	0
rs2022130	rs612171	G	2.36345	0.679374	0.00905284	0.154078	inactive	11	30893425	0	0	2	2
rs2118004	rs35266846	T	2.36262	0.679346	0.00907316	0.154278	inactive	3	104668010	0	0	5	2
rs12764880	rs10901816	A	2.35395	0.679062	0.00928746	0.157749	inactive	10	126440395	2	1	2	1
rs630934	rs478514	T	2.35366	0.679052	0.00929481	0.157749	inactive	3	39500373	1	1	0	0
rs7188071	rs62034321	C	2.35313	0.679035	0.00930808	0.157826	inactive	16	28534038	0	0	1	0
rs639016	rs9308798	G	2.35197	0.678997	0.00933711	0.15817	inactive	2	4556349	0	0	1	1
rs34464850	rs2271386	A	2.34913	0.678903	0.00940869	0.159107	inactive	3	141712708	0	0	1	1
rs7715167	rs3806927	G	2.34907	0.678902	0.0094101	0.159107	inactive	5	170845992	0	0	1	0
rs17419290	rs6449500	G	2.3487	0.678889	0.00941943	0.159116	inactive	5	60083903	1	0	2	1
rs2022130	rs10767877	A	2.34168	0.678659	0.00959867	0.161992	inactive	11	30860580	0	0	2	2
rs9401907	rs9375455	T	2.34132	0.678647	0.00960791	0.161997	inactive	6	127119072	0	0	1	0
rs62385486	rs34840626	C	2.33929	0.67858	0.00966031	0.162728	inactive	5	171929396	1	0	0	0
rs17019370	rs62334729	T	2.33844	0.678553	0.0096822	0.162945	inactive	4	145361908	0	0	2	0
rs3862145	rs17694064	T	2.338	0.678538	0.00969369	0.162986	inactive	15	39620334	0	0	2	0
rs12064109	rs2765531	A	2.3374	0.678518	0.00970928	0.163096	inactive	1	119585497	0	0	1	1
rs2262601	rs2449029	A	2.33591	0.67847	0.00974786	0.163592	inactive	3	98721646	0	0	1	0
rs11012732	rs12246842	A	2.33434	0.678418	0.00978903	0.164005	inactive	10	21830580	0	0	1	0
rs2336714	rs1976272	A	2.33428	0.678416	0.00979065	0.164005	inactive	12	65787391	1	0	1	1
rs2279829	rs16859414	T	2.33261	0.678361	0.00983436	0.164584	inactive	3	147111694	0	0	3	3
rs12764880	rs11245360	T	2.33216	0.678346	0.00984606	0.164627	inactive	10	126455808	2	1	2	1
rs7188071	rs1987471	G	2.33148	0.678324	0.00986397	0.164774	inactive	16	28825866	1	0	1	0
rs7188071	rs11645143	T	2.32931	0.678253	0.00992127	0.165578	inactive	16	28893409	1	0	1	0
rs2074404	rs199529	A	2.32806	0.678212	0.00995444	0.165978	inactive	17	44837217	4	0	3	2
rs7914158	rs7914158	T	2.32577	0.678136	0.0100155	0.166842	inactive	10	104422321	0	0	2	1
rs905124	rs62288104	C	2.32272	0.678036	0.0100972	0.168047	inactive	3	190643305	0	0	1	1
rs905124	rs1393061	T	2.31675	0.67784	0.0102588	0.17047	inactive	3	190607235	0	0	1	0
rs7714191	rs35696821	C	2.31664	0.677837	0.0102617	0.17047	inactive	5	131508017	0	0	1	0
rs62057153	rs34211253	G	2.31605	0.677818	0.0102777	0.170553	inactive	17	43834074	3	0	3	1
rs10495963	rs1504176	G	2.31577	0.677808	0.0102855	0.170553	inactive	2	49378874	1	0	0	0
rs7203251	rs4843547	G	2.31434	0.677761	0.0103247	0.171044	inactive	16	87240148	4	2	0	0
rs17464221	rs2349315	G	2.31179	0.677678	0.0103945	0.172043	inactive	2	188269685	0	0	2	1
rs7902527	rs10749233	G	2.3105	0.677635	0.0104302	0.172321	inactive	10	118777998	0	0	3	1
rs4721802	rs62448117	A	2.31029	0.677629	0.0104359	0.172321	inactive	7	19615688	0	0	1	1
rs194369	rs2055375	G	2.31015	0.677624	0.0104399	0.172321	inactive	5	60531220	0	0	1	1
rs7862092	rs7032412	A	2.30908	0.677589	0.0104696	0.172653	inactive	9	126682436	0	0	2	0
rs6840242	rs11726117	C	2.30703	0.677521	0.0105266	0.173228	inactive	4	113353285	0	0	1	1
rs34464850	rs9856495	G	2.30681	0.677514	0.0105328	0.173228	inactive	3	141650229	0	0	1	1
rs57063427	rs17514388	G	2.30679	0.677513	0.0105333	0.173228	inactive	5	124224278	0	0	1	0
rs2118004	rs6766074	G	2.30535	0.677466	0.0105734	0.17373	inactive	3	104727505	0	0	4	0
rs17019370	rs7375701	A	2.30235	0.677368	0.0106578	0.174956	inactive	4	145260561	0	0	2	0
rs17019370	rs62343635	A	2.30175	0.677348	0.0106745	0.174977	inactive	4	145388954	0	0	2	0
rs62057153	rs78872653	A	2.30161	0.677344	0.0106785	0.174977	inactive	17	43905134	4	1	2	2
rs2022130	rs273613	T	2.30008	0.677293	0.0107219	0.175529	inactive	11	30902893	0	0	2	2
rs6551313	rs2279033	G	2.29865	0.677246	0.0107625	0.176018	inactive	3	88404254	0	0	1	0
rs34464850	rs6764833	T	2.29834	0.677236	0.0107712	0.176018	inactive	3	141753298	0	0	1	1
rs630934	rs2370964	C	2.2965	0.677176	0.0108236	0.17671	inactive	3	39490061	1	1	0	0
rs11012732	rs2941733	C	2.29617	0.677165	0.0108332	0.17671	inactive	10	22241656	0	0	1	0
rs62057153	rs12942666	G	2.2957	0.677149	0.0108467	0.17677	inactive	17	43499839	3	0	2	1
rs4721802	rs6971038	C	2.29533	0.677137	0.0108572	0.176783	inactive	7	19596455	1	0	2	1
rs6554054	rs115003362	T	2.29484	0.677121	0.0108711	0.176849	inactive	4	53728354	0	0	2	1
rs552305	rs539967	C	2.29352	0.677078	0.0109089	0.177304	inactive	3	177305797	0	0	2	1
rs4842266	rs11114148	C	2.29195	0.677026	0.0109542	0.17788	inactive	12	79908635	0	0	1	0
rs114489117	rs55947981	T	2.29077	0.676987	0.0109884	0.178275	inactive	5	93278104	0	0	2	1
rs10237366	rs2073964	G	2.29034	0.676974	0.0110007	0.178315	inactive	7	18878150	0	0	1	0
rs7862092	rs7032412	C	2.28451	0.676782	0.0111709	0.180911	inactive	9	126682436	0	0	2	0
rs4721802	rs10261832	G	2.28248	0.676715	0.0112305	0.181712	inactive	7	19647090	1	0	1	1
rs1556562	rs2031494	C	2.27987	0.67663	0.0113078	0.182799	inactive	1	92965969	0	0	1	0
rs4915928	rs2819128	T	2.27596	0.676501	0.0114243	0.1843	inactive	1	64230554	0	0	1	1
rs7731360	rs4869218	A	2.27573	0.676494	0.011431	0.1843	inactive	5	94055301	0	0	1	0
rs27540	rs10476697	C	2.27572	0.676494	0.0114313	0.1843	inactive	5	92157972	0	0	1	1
rs1556562	rs79491239	T	2.27464	0.676458	0.0114637	0.184616	inactive	1	92795104	0	0	1	0
rs62399042	rs7730652	G	2.27439	0.67645	0.0114714	0.184616	inactive	5	129089356	0	0	1	0
rs61901866	rs1792358	C	2.27403	0.676438	0.0114822	0.184627	inactive	11	92400581	0	0	5	2
rs4273712	rs7743860	G	2.27196	0.67637	0.0115444	0.185461	inactive	6	126927717	2	0	8	3
rs7714191	rs2089855	G	2.27119	0.676345	0.0115676	0.18553	inactive	5	131573529	0	0	1	1
rs2118004	rs7626601	A	2.27114	0.676343	0.0115692	0.18553	inactive	3	104742187	0	0	4	0
rs40115	rs460792	G	2.27034	0.676317	0.0115935	0.185754	inactive	16	64963971	0	0	1	0
rs13110077	rs4833675	T	2.26931	0.676283	0.0116248	0.186082	inactive	4	121702856	1	0	0	0
rs7714191	rs12653783	A	2.26898	0.676272	0.0116347	0.186082	inactive	5	131545378	0	0	1	0
rs11695609	rs4606899	A	2.26753	0.676225	0.0116788	0.186544	inactive	2	37222176	0	0	2	1
rs6505147	rs3115085	T	2.26736	0.676219	0.0116842	0.186544	inactive	17	28023226	0	0	1	0
rs7731360	rs12516225	G	2.26673	0.676198	0.0117034	0.186685	inactive	5	94001174	0	0	2	0
rs4147321	rs9687713	A	2.26608	0.676177	0.0117234	0.186817	inactive	5	81827261	1	0	1	0
rs17834032	rs1268590	G	2.26578	0.676167	0.0117324	0.186817	inactive	14	59904591	0	0	1	0
rs13110077	rs343187	A	2.26464	0.67613	0.0117674	0.187209	inactive	4	121741256	1	0	0	0
rs3862145	rs73387443	C	2.26408	0.676111	0.0117847	0.18732	inactive	15	39619980	0	0	3	0
rs4842266	rs11559908	A	2.26357	0.676095	0.0118003	0.187402	inactive	12	79891284	0	0	1	0
rs11012732	rs2998360	C	2.26208	0.676046	0.0118462	0.187822	inactive	10	22246114	0	0	1	0
rs13110077	rs4833183	C	2.26204	0.676044	0.0118475	0.187822	inactive	4	121722607	1	0	0	0
rs7601767	rs10173977	C	2.25894	0.675943	0.0119436	0.189179	inactive	2	48189193	0	0	1	0
rs6682671	rs3738814	G	2.2581	0.675915	0.0119696	0.189323	inactive	1	17331676	0	0	3	0
rs11695609	rs13420311	C	2.25797	0.675911	0.0119737	0.189323	inactive	2	37223720	0	0	2	1
rs1556562	rs6603980	C	2.2558	0.67584	0.0120415	0.190229	inactive	1	92985335	0	0	1	1
rs6505147	rs12600855	C	2.25033	0.67566	0.012214	0.1927	inactive	17	28279591	1	0	2	1
rs6671321	rs151053614	C	2.25016	0.675654	0.0122193	0.1927	inactive	1	247528496	1	0	0	0
rs7123402	rs73017179	T	2.24765	0.675572	0.0122992	0.19379	inactive	11	110984761	0	0	1	0
rs61901866	rs526330	T	2.24627	0.675527	0.0123433	0.194315	inactive	11	92344802	0	0	2	0
rs78502100	rs118009382	G	2.24024	0.675329	0.0125378	0.197048	inactive	15	39758900	0	0	1	0
rs6505147	rs28492945	T	2.24021	0.675328	0.0125387	0.197048	inactive	17	28223982	0	0	2	1
rs4895120	rs9856782	C	2.2375	0.675239	0.0126267	0.198258	inactive	3	104724219	0	0	5	4
rs6554054	rs1047959	G	2.23518	0.675163	0.0127028	0.199276	inactive	4	53739856	1	0	4	0
rs7714191	rs3843503	T	2.2348	0.67515	0.0127151	0.199276	inactive	5	131466629	0	0	1	1
rs7141150	rs1253157	G	2.23451	0.675141	0.0127247	0.199276	inactive	14	59880085	0	0	2	0
rs11161942	rs12403958	G	2.23167	0.675047	0.0128183	0.200569	inactive	1	87610731	0	0	1	1
rs61901866	rs1792363	A	2.23036	0.675004	0.0128619	0.201076	inactive	11	92445462	0	0	6	1
rs6551313	rs9821422	T	2.22866	0.674949	0.0129182	0.201781	inactive	3	88419120	0	0	1	0
rs61508189	rs34084943	C	2.22815	0.674932	0.0129353	0.201874	inactive	3	146993523	0	0	1	0
rs11695609	rs11124554	T	2.22729	0.674904	0.0129639	0.202144	inactive	2	37149498	0	0	2	2
rs3862145	rs74771443	A	2.22495	0.674827	0.0130422	0.20319	inactive	15	39611354	0	0	1	1
rs7714191	rs7721882	A	2.22417	0.674801	0.0130686	0.203305	inactive	5	131418948	0	0	2	1
rs4147321	rs7736274	A	2.22381	0.674789	0.0130807	0.203305	inactive	5	81832501	1	0	1	0
rs13011264	rs1871962	A	2.2237	0.674786	0.0130843	0.203305	inactive	2	150000652	0	0	2	2
rs73215353	rs73215359	C	2.22339	0.674776	0.0130946	0.203305	inactive	7	120724788	1	0	0	0
rs7714191	rs11950815	A	2.22226	0.674739	0.0131327	0.203721	inactive	5	130955487	0	0	1	0
rs3862145	rs12907993	A	2.21818	0.674605	0.0132712	0.205566	inactive	15	39590057	1	1	2	2
rs1420791	rs144984176	C	2.2179	0.674595	0.0132808	0.205566	inactive	17	63970718	0	0	1	0
rs2022130	rs273589	A	2.2175	0.674582	0.0132946	0.205566	inactive	11	30881109	0	0	2	2
rs2358483	rs10136700	T	2.21725	0.674574	0.0133032	0.205566	inactive	14	54748627	0	0	2	0
rs7809950	rs10267907	C	2.21701	0.674566	0.0133113	0.205566	inactive	7	107184466	0	0	1	1
rs552305	rs4857612	G	2.21675	0.674558	0.01332	0.205566	inactive	3	177306621	2	0	2	0
rs7559976	rs4633908	C	2.21383	0.674462	0.0134201	0.206831	inactive	2	37791321	0	0	1	1
rs910697	rs1001494	T	2.21369	0.674457	0.0134249	0.206831	inactive	1	113110619	1	0	2	2
rs4823877	rs910868	C	2.21307	0.674437	0.0134463	0.206983	inactive	22	47198932	1	1	0	0
rs30641	rs2525487	A	2.21133	0.67438	0.0135065	0.207733	inactive	5	129018689	1	0	2	1
rs4437022	rs7271143	C	2.21034	0.674347	0.0135408	0.207917	inactive	20	52424217	0	0	2	1
rs7188071	rs113079736	A	2.21	0.674336	0.0135526	0.207917	inactive	16	28860183	1	0	1	0
rs4724413	rs7357339	A	2.20981	0.67433	0.0135593	0.207917	inactive	7	45605998	1	0	0	0
rs2336714	rs11175757	G	2.20965	0.674325	0.0135646	0.207917	inactive	12	65812878	0	0	1	1
rs2336714	rs1318815	T	2.20824	0.674278	0.0136139	0.208334	inactive	12	65862486	0	0	2	1
rs61901866	rs7938606	C	2.20821	0.674277	0.0136149	0.208334	inactive	11	92472261	0	0	5	1
rs11033898	rs381089	A	2.20638	0.674217	0.0136788	0.209134	inactive	11	36996242	0	0	1	1
rs114489117	rs34621188	C	2.20411	0.674143	0.0137584	0.210167	inactive	5	93281088	0	0	2	0
rs630934	rs35310432	A	2.20379	0.674132	0.0137696	0.210167	inactive	3	39474958	1	1	0	0
rs9401907	rs9375460	T	2.20333	0.674117	0.0137856	0.210233	inactive	6	127149538	0	0	6	3
rs4915928	rs648965	A	2.20016	0.674013	0.0138979	0.211767	inactive	1	64249422	0	0	1	1
rs10278627	rs12534601	G	2.19914	0.673979	0.013934	0.212137	inactive	7	96207235	0	0	1	1
rs17464221	rs907463	G	2.19803	0.673943	0.0139734	0.212494	inactive	2	188185287	0	0	2	1
rs2287283	rs12465315	C	2.19782	0.673936	0.0139809	0.212494	inactive	2	65972429	0	0	3	2
rs34464850	rs2063453	C	2.19713	0.673914	0.0140055	0.212689	inactive	3	141715543	0	0	1	1
rs6551313	rs9875967	G	2.19573	0.673867	0.0140557	0.213271	inactive	3	88409474	0	0	1	0
rs552305	rs546190	G	2.19503	0.673844	0.0140808	0.21336	inactive	3	177276418	0	0	1	0
rs7188071	rs8046271	C	2.1949	0.67384	0.0140853	0.21336	inactive	16	28541394	0	0	1	0
rs17419290	rs13187930	C	2.19451	0.673828	0.0140992	0.213393	inactive	5	60384171	0	0	2	1
rs17419290	rs7713481	G	2.19393	0.673808	0.0141203	0.213532	inactive	5	60388865	1	1	2	1
rs6505147	rs9900974	T	2.19299	0.673778	0.0141541	0.213865	inactive	17	28364456	1	0	2	1
rs2409691	rs4841495	C	2.19209	0.673748	0.0141863	0.214133	inactive	8	10958824	0	0	2	1
rs4721802	rs4721793	C	2.1918	0.673739	0.014197	0.214133	inactive	7	19623268	1	0	1	1
rs7141150	rs4898986	G	2.19151	0.673729	0.0142075	0.214133	inactive	14	59856554	0	0	2	2
rs7824177	rs76455793	T	2.19025	0.673687	0.0142532	0.214643	inactive	8	110579472	1	0	0	0
rs2202895	rs12602539	T	2.1898	0.673673	0.0142695	0.21471	inactive	17	46617459	0	0	1	0
rs4721802	rs7796617	G	2.18932	0.673657	0.0142866	0.214788	inactive	7	19627190	0	0	2	1
rs4721802	rs2109874	T	2.18894	0.673645	0.0143005	0.214817	inactive	7	19623940	0	0	2	1
rs1344762	rs6431484	G	2.18695	0.673579	0.0143729	0.215413	inactive	2	237714186	3	0	1	0
rs115877304	rs56259161	G	2.18672	0.673572	0.0143815	0.215413	inactive	5	92979389	0	0	2	2
rs905124	rs13069243	G	2.18659	0.673567	0.0143864	0.215413	inactive	3	190672837	0	0	1	1
rs10109434	rs921142	T	2.18654	0.673566	0.014388	0.215413	inactive	8	41169276	0	0	1	0
rs17464221	rs6434219	T	2.18537	0.673528	0.0144307	0.215875	inactive	2	188241953	0	0	2	1
rs2336714	rs12831359	C	2.18478	0.673508	0.0144525	0.216021	inactive	12	65776191	0	0	2	0
rs62057153	rs79501144	T	2.18321	0.673457	0.01451	0.216702	inactive	17	43900697	4	1	2	2
rs2409691	rs9657519	A	2.18272	0.67344	0.0145284	0.216796	inactive	8	10945439	0	0	2	1
rs62057153	rs62055893	A	2.1809	0.673381	0.0145954	0.217617	inactive	17	43842494	4	1	3	1
rs630934	rs1768209	G	2.17926	0.673327	0.0146561	0.218234	inactive	3	39502675	1	0	0	0
rs114489117	rs2085960	A	2.17885	0.673313	0.0146713	0.218234	inactive	5	93399934	0	0	2	1
rs13011264	rs12615848	A	2.1788	0.673312	0.0146731	0.218234	inactive	2	149980096	0	0	2	2
rs62057153	rs34286926	A	2.17773	0.673277	0.0147132	0.21857	inactive	17	43495852	3	0	2	1
rs7714191	rs2631360	G	2.17754	0.673271	0.01472	0.21857	inactive	5	131707429	0	0	1	0
rs40115	rs59954387	C	2.17697	0.673252	0.0147415	0.21871	inactive	16	65081315	0	0	1	0
rs62057153	rs113871181	G	2.17611	0.673223	0.0147736	0.219007	inactive	17	43852733	5	1	3	2
rs1628768	rs1712517	C	2.17513	0.673191	0.0148101	0.219367	inactive	10	105033015	0	0	1	1
rs4147321	rs77651796	C	2.174	0.673154	0.0148525	0.219815	inactive	5	81737629	1	0	1	0
rs28504650	rs2297086	A	2.17113	0.67306	0.0149609	0.221237	inactive	9	98240120	1	1	1	1
rs7141150	rs141681422	C	2.17061	0.673043	0.0149801	0.221341	inactive	14	59880693	0	0	1	0
rs1556562	rs2027061	C	2.16783	0.672952	0.0150856	0.222717	inactive	1	93001430	0	0	1	1
rs62057153	rs17689653	T	2.16684	0.672919	0.0151234	0.223092	inactive	17	43898963	4	1	2	2
rs2287283	rs6743531	C	2.16457	0.672844	0.0152105	0.224145	inactive	2	65974233	0	0	3	2
rs7809950	rs2712215	A	2.16433	0.672837	0.0152196	0.224145	inactive	7	107188207	0	0	1	1
rs4721802	rs10807794	T	2.16347	0.672809	0.0152524	0.224444	inactive	7	19611753	0	0	2	1
rs4273712	rs2050644	G	2.16085	0.672723	0.0153534	0.22542	inactive	6	126805255	2	0	6	3
rs12958970	rs7236566	G	2.16057	0.672713	0.0153643	0.22542	inactive	18	22231059	1	1	0	0
rs11033898	rs381089	G	2.16015	0.6727	0.0153804	0.22542	inactive	11	36996242	0	0	1	1
rs6022786	rs6022786	G	2.1601	0.672698	0.0153825	0.22542	inactive	20	52447303	0	0	3	3
rs7203251	rs4843555	C	2.15994	0.672693	0.0153887	0.22542	inactive	16	87231160	4	3	2	0
rs72761270	rs17213476	A	2.15981	0.672688	0.0153937	0.22542	inactive	5	66074579	1	1	2	1
rs11171739	rs1081975	G	2.15827	0.672638	0.0154535	0.226112	inactive	12	56393337	0	0	1	0
rs9401907	rs9375474	T	2.15726	0.672605	0.0154927	0.226503	inactive	6	127177019	0	0	1	0
rs905124	rs9842055	T	2.15581	0.672557	0.0155491	0.226968	inactive	3	190678743	0	0	1	0
rs2279829	rs16859408	C	2.1558	0.672557	0.0155497	0.226968	inactive	3	147107665	0	0	5	2
rs7862092	rs670961	T	2.15498	0.67253	0.0155817	0.227251	inactive	9	126637361	0	0	2	0
rs4915928	rs649410	T	2.15419	0.672504	0.0156127	0.227519	inactive	1	64249512	0	0	1	1
rs1125867	rs1125867	G	2.15223	0.672439	0.0156897	0.228456	inactive	19	30855651	0	0	1	0
rs10940512	rs166170	G	2.15128	0.672408	0.0157272	0.228819	inactive	5	56136235	0	0	1	1
rs17464221	rs62172509	A	2.14904	0.672335	0.0158156	0.229918	inactive	2	188084535	1	0	1	1
rs62057153	rs112538459	C	2.14862	0.672321	0.0158325	0.229979	inactive	17	43527323	4	0	2	1
rs62057153	rs111370985	C	2.1468	0.672261	0.0159046	0.230841	inactive	17	43852742	5	1	3	2
rs17464221	rs1728672	G	2.14527	0.672211	0.0159655	0.231538	inactive	2	188156425	0	0	2	1
rs4273712	rs853977	C	2.14312	0.672141	0.0160516	0.232582	inactive	6	127055785	1	0	8	2
rs6505147	rs76515799	A	2.14265	0.672125	0.0160705	0.232582	inactive	17	28169491	0	0	1	1
rs6554054	rs936690	A	2.14246	0.672119	0.0160782	0.232582	inactive	4	53691035	0	0	4	0
rs7123402	rs11213729	A	2.14219	0.67211	0.016089	0.232582	inactive	11	110951415	0	0	4	1
rs40115	rs462192	C	2.14065	0.672059	0.0161511	0.233293	inactive	16	64960814	0	0	1	0
rs17464221	rs8176592	G	2.13889	0.672002	0.0162222	0.233996	inactive	2	188332692	0	0	2	1
rs12064109	rs61528304	A	2.1388	0.671999	0.0162258	0.233996	inactive	1	119463599	0	0	1	0
rs10278627	rs117352374	G	2.13707	0.671942	0.0162962	0.234823	inactive	7	96207098	0	0	1	0
rs6554054	rs7655803	A	2.13669	0.671929	0.0163117	0.234859	inactive	4	53664110	0	0	2	0
rs4273712	rs1101561	A	2.13544	0.671888	0.0163624	0.235285	inactive	6	127048523	1	0	8	2
rs7902527	rs1637571	G	2.13517	0.671879	0.0163736	0.235285	inactive	10	118628036	0	0	3	0
rs114489117	rs10055741	C	2.135	0.671874	0.0163804	0.235285	inactive	5	93297187	0	0	2	1
rs114489117	rs10476599	G	2.13235	0.671787	0.0164892	0.23666	inactive	5	93383423	0	0	2	1
rs6505147	rs78154346	C	2.13199	0.671775	0.0165039	0.236683	inactive	17	28169493	0	0	1	1
rs2409691	rs10217059	A	2.13106	0.671745	0.016542	0.236861	inactive	8	10871754	0	0	2	1
rs2022130	rs163874	C	2.13105	0.671744	0.0165426	0.236861	inactive	11	30970207	0	0	2	2
rs2022130	rs11031242	A	2.13038	0.671722	0.0165699	0.237064	inactive	11	30938083	0	0	2	0
rs4772268	rs2184971	A	2.12995	0.671708	0.016588	0.237135	inactive	13	100818092	0	0	1	0
rs2118004	rs9876402	G	2.12909	0.67168	0.0166235	0.237408	inactive	3	104668183	0	0	5	2
rs1556562	rs7536295	A	2.12885	0.671672	0.0166335	0.237408	inactive	1	92952861	0	0	1	0
rs62057153	rs4792860	C	2.12693	0.671609	0.0167128	0.238352	inactive	17	43556878	0	0	1	0
rs13726	rs1135215	T	2.12463	0.671533	0.0168089	0.239346	inactive	17	42253519	0	0	1	0
rs7715167	rs58262255	T	2.12441	0.671526	0.0168179	0.239346	inactive	5	170821899	0	0	1	0
rs17419290	rs13155641	T	2.12431	0.671523	0.0168223	0.239346	inactive	5	60080423	0	0	2	1
rs971550	rs74283894	A	2.12063	0.671402	0.0169765	0.24135	inactive	3	104721473	0	0	5	4
rs114489117	rs77655887	A	2.12026	0.67139	0.0169922	0.241383	inactive	5	93271509	0	0	1	1
rs10495963	rs12987821	A	2.11695	0.671281	0.0171318	0.243152	inactive	2	49468791	1	0	0	0
rs6551313	rs9847438	T	2.11668	0.671272	0.0171437	0.243152	inactive	3	88379828	0	0	1	0
rs11033898	rs10768240	C	2.11564	0.671238	0.0171876	0.243583	inactive	11	37002821	0	0	1	1
rs17464221	rs698592	A	2.11305	0.671153	0.0172982	0.244875	inactive	2	188214239	0	0	2	1
rs12958970	rs1481929	G	2.11267	0.671141	0.0173146	0.244875	inactive	18	22229634	1	1	0	0
rs11171739	rs4759229	G	2.11255	0.671137	0.0173195	0.244875	inactive	12	56474480	0	0	1	0
rs17419290	rs4700393	A	2.11184	0.671114	0.01735	0.245115	inactive	5	60098267	1	0	2	1
rs2287283	rs7591503	C	2.11011	0.671057	0.0174244	0.245973	inactive	2	65984170	0	0	3	2
rs3862145	rs11638016	C	2.10872	0.671011	0.0174843	0.246625	inactive	15	39621773	2	1	5	4
rs7902527	rs1905542	C	2.10805	0.670989	0.0175134	0.246771	inactive	10	118712455	0	0	3	2
rs57063427	rs17448900	A	2.10785	0.670983	0.017522	0.246771	inactive	5	124255971	0	0	1	0
rs4841029	rs11776546	T	2.10742	0.670968	0.0175405	0.24684	inactive	8	8609181	0	0	1	0
rs10278627	rs10953189	A	2.10671	0.670945	0.0175714	0.247082	inactive	7	96220622	0	0	1	1
rs7714191	rs7721882	G	2.10532	0.670899	0.0176318	0.247738	inactive	5	131418948	0	0	2	1
rs40115	rs462533	T	2.10371	0.670847	0.0177017	0.248526	inactive	16	64962385	0	0	1	0
rs2202895	rs1042818	C	2.10232	0.670801	0.0177627	0.249189	inactive	17	46620111	0	0	1	0
rs40115	rs1520232	G	2.10109	0.670761	0.0178165	0.249593	inactive	16	65088366	0	0	1	0
rs68175985	rs17706798	C	2.10103	0.670759	0.0178191	0.249593	inactive	19	13116172	0	0	3	0
rs6554054	rs6839900	T	2.09851	0.670676	0.0179299	0.250949	inactive	4	53675334	0	0	4	0
rs6738528	rs7579579	T	2.09764	0.670647	0.0179686	0.251295	inactive	2	27151842	2	2	0	0
rs28504650	rs28536201	T	2.09552	0.670578	0.0180625	0.252413	inactive	9	98276753	2	1	2	1
rs12958970	rs7241648	T	2.09184	0.670457	0.0182263	0.254266	inactive	18	22239440	1	1	0	0
rs17419290	rs124899	C	2.09183	0.670457	0.0182269	0.254266	inactive	5	60468683	0	0	2	1
rs62057153	rs62055893	G	2.09159	0.670449	0.0182374	0.254266	inactive	17	43842494	4	1	3	1
rs1628768	rs11191660	A	2.08855	0.670349	0.0183743	0.255821	inactive	10	105102965	0	0	1	1
rs62057153	rs62057108	C	2.08848	0.670347	0.0183773	0.255821	inactive	17	43896616	4	1	2	2
rs59373415	rs59373415	C	2.08792	0.670328	0.0184026	0.255977	inactive	1	87873700	0	0	1	1
rs2409691	rs10100449	G	2.08564	0.670253	0.0185056	0.25721	inactive	8	10899288	0	0	2	1
rs1628768	rs1628768	C	2.0843	0.670209	0.0185665	0.257858	inactive	10	105012994	0	0	1	1
rs72761270	rs12153382	C	2.08372	0.67019	0.0185928	0.257937	inactive	5	66119611	1	1	2	1
rs3862145	rs1857792	C	2.08355	0.670185	0.0186007	0.257937	inactive	15	39608391	0	0	2	0
rs6505147	rs2054847	G	2.08323	0.670174	0.0186153	0.25794	inactive	17	28532013	0	0	1	1
rs2409691	rs10096511	G	2.0801	0.670071	0.0187584	0.259723	inactive	8	10810451	0	0	2	1
rs2336714	rs10878279	G	2.07934	0.670047	0.0187931	0.260005	inactive	12	65839958	0	0	1	0
rs194369	rs12516321	A	2.07604	0.669938	0.0189449	0.261751	inactive	5	60549110	0	0	1	1
rs9401907	rs11757951	A	2.07597	0.669936	0.0189484	0.261751	inactive	6	127107179	0	0	1	0
rs9345125	rs9345125	G	2.07566	0.669926	0.0189628	0.261751	inactive	6	92002653	0	0	7	4
rs4721802	rs62448111	G	2.07466	0.669893	0.0190088	0.262185	inactive	7	19614512	0	0	1	1
rs61901866	rs512182	A	2.07267	0.669828	0.0191015	0.263207	inactive	11	92385887	0	0	2	0
rs73313052	rs1438521	C	2.07243	0.66982	0.0191126	0.263207	inactive	14	59653800	2	1	7	6
rs40115	rs436231	C	2.07213	0.66981	0.0191266	0.263207	inactive	16	64962534	0	0	1	0
rs2409691	rs4451267	C	2.07125	0.669781	0.0191675	0.263566	inactive	8	10835917	0	0	2	1
rs17419290	rs1445293	G	2.07095	0.669771	0.019182	0.263566	inactive	5	60119737	1	0	2	1
rs6554054	rs77314276	C	2.06998	0.669739	0.0192271	0.263985	inactive	4	53668327	0	0	2	0
rs7203251	rs12711473	A	2.06919	0.669713	0.0192641	0.264292	inactive	16	87224293	4	4	1	0
rs17464221	rs10207431	C	2.06654	0.669626	0.0193889	0.265425	inactive	2	188151187	0	0	2	1
rs6554054	rs10016904	A	2.0665	0.669625	0.0193909	0.265425	inactive	4	53694296	0	0	4	1
rs1413536	rs2991721	G	2.06443	0.669557	0.0194887	0.266504	inactive	1	88430943	0	0	1	1
rs4273712	rs4621657	G	2.0642	0.66955	0.0194992	0.266504	inactive	6	126896227	2	0	8	3
rs114489117	rs10064368	A	2.0615	0.669461	0.0196276	0.268055	inactive	5	93266396	0	0	2	0
rs4721802	rs12700058	G	2.05842	0.66936	0.0197747	0.26986	inactive	7	19572001	1	0	1	0
rs114489117	rs10045836	C	2.05747	0.669329	0.0198203	0.270027	inactive	5	93163865	0	0	2	1
rs62057153	rs78917479	T	2.05724	0.669321	0.0198316	0.270027	inactive	17	43899611	4	1	2	2
rs11695609	rs4670647	G	2.05723	0.669321	0.0198318	0.270027	inactive	2	37220943	0	0	2	2
rs4823877	rs139576	A	2.05402	0.669215	0.0199869	0.271933	inactive	22	47208226	1	0	0	0
rs40084	rs72759215	T	2.05024	0.669091	0.0201705	0.274224	inactive	5	60352583	1	0	3	1
rs10940512	rs2591960	T	2.0496	0.66907	0.0202016	0.274441	inactive	5	56238811	0	0	1	1
rs910697	rs11102512	G	2.04861	0.669038	0.0202503	0.274726	inactive	1	113145394	1	0	3	2
rs62057153	rs76885724	T	2.04855	0.669036	0.020253	0.274726	inactive	17	43850519	4	1	3	2
rs6022786	rs720387	T	2.04788	0.669014	0.0202858	0.274964	inactive	20	52465049	0	0	3	3
rs10940512	rs6450408	C	2.04685	0.66898	0.0203366	0.275241	inactive	5	56098146	0	0	1	0
rs1556562	rs4247165	G	2.04674	0.668976	0.0203418	0.275241	inactive	1	92832179	0	0	1	0
rs1628768	rs7908450	G	2.04653	0.66897	0.0203521	0.275241	inactive	10	104759191	0	0	1	1
rs30641	rs3853513	A	2.04399	0.668886	0.0204773	0.276727	inactive	5	128988287	1	0	2	1
rs7601767	rs10168281	A	2.04224	0.668829	0.0205638	0.277688	inactive	2	48188005	0	0	1	0
rs40084	rs1021005	G	2.04122	0.668795	0.0206145	0.278165	inactive	5	60191460	1	0	2	2
rs139834736	rs12637189	G	2.04036	0.668767	0.020657	0.278483	inactive	3	119037647	0	0	3	0
rs62057153	rs62055947	T	2.04012	0.668759	0.020669	0.278483	inactive	17	43852605	5	1	3	2
rs13726	rs7214001	G	2.03923	0.66873	0.0207136	0.278643	inactive	17	42241707	0	0	1	0
rs17464221	rs840572	T	2.03901	0.668723	0.0207244	0.278643	inactive	2	188171253	0	0	2	0
rs34464850	rs11714792	G	2.03872	0.668713	0.0207391	0.278643	inactive	3	141762141	0	0	1	0
rs6554054	rs6839900	C	2.03865	0.668711	0.0207426	0.278643	inactive	4	53675334	0	0	4	0
rs6738528	rs34803465	G	2.03826	0.668698	0.0207622	0.278698	inactive	2	27138285	2	1	0	0
rs2336714	rs10784448	C	2.03738	0.668669	0.0208059	0.278892	inactive	12	65788363	1	0	3	1
rs114489117	rs28633397	A	2.03735	0.668668	0.0208075	0.278892	inactive	5	93447048	0	0	2	2
rs7902527	rs11197863	A	2.03599	0.668623	0.0208758	0.279599	inactive	10	118745667	0	0	3	1
rs2262601	rs2439213	A	2.03335	0.668537	0.0210088	0.281172	inactive	3	98575950	0	0	1	0
rs57063427	rs112684944	C	2.03297	0.668524	0.0210277	0.281216	inactive	5	124252604	0	0	1	0
rs72761270	rs2010386	C	2.03127	0.668469	0.0211137	0.282157	inactive	5	66098911	1	1	2	1
rs12958970	rs2016765	G	2.02996	0.668425	0.0211804	0.282839	inactive	18	22253039	1	0	0	0
rs40115	rs35153	A	2.02922	0.668401	0.0212178	0.283129	inactive	16	64978158	0	0	1	0
rs7141150	rs9888542	C	2.02804	0.668362	0.0212781	0.283724	inactive	14	59876229	0	0	1	0
rs7585601	rs12478834	G	2.02751	0.668345	0.0213054	0.283878	inactive	2	204536476	0	0	1	0
rs6554054	rs76514671	A	2.02516	0.668268	0.0214255	0.285193	inactive	4	53705577	0	0	2	0
rs2409691	rs62490743	C	2.02496	0.668261	0.0214357	0.285193	inactive	8	10906740	0	0	2	1
rs62399042	rs7730165	G	2.02437	0.668242	0.021466	0.285385	inactive	5	129089091	0	0	2	1
rs12064109	rs3936018	T	2.02278	0.66819	0.021548	0.286265	inactive	1	119682370	0	0	1	1
rs4841029	rs11776513	C	2.01971	0.668089	0.0217069	0.288098	inactive	8	8609057	0	0	1	0
rs9401907	rs9398816	G	2.01944	0.66808	0.0217208	0.288098	inactive	6	127105529	0	0	1	0
rs1344762	rs1344766	G	2.01919	0.668072	0.0217339	0.288098	inactive	2	237704004	0	0	1	0
rs2022130	rs273550	C	2.01886	0.668061	0.021751	0.288112	inactive	11	30873650	0	0	2	2
rs10940512	rs832564	C	2.01474	0.667926	0.0219661	0.290749	inactive	5	56150622	0	0	1	1
rs552305	rs7616679	C	2.01369	0.667892	0.0220208	0.291189	inactive	3	177308486	2	0	2	0
rs2184968	rs4897178	T	2.01339	0.667881	0.022037	0.291189	inactive	6	126727908	1	1	6	3
rs11070172	rs10152856	C	2.01318	0.667875	0.0220478	0.291189	inactive	15	39346118	0	0	1	0
rs62057153	rs62055937	T	2.01269	0.667858	0.0220737	0.291296	inactive	17	43848968	5	1	3	2
rs114489117	rs149655340	A	2.01241	0.66785	0.0220882	0.291296	inactive	5	93281549	0	0	1	0
rs7203251	rs72491928	G	2.01076	0.667795	0.0221756	0.292235	inactive	16	87251151	4	2	1	0
rs4841029	rs1109618	A	2.01024	0.667778	0.0222028	0.29238	inactive	8	8571364	0	0	1	1
rs11012732	rs61850044	G	2.00773	0.667696	0.0223361	0.293921	inactive	10	21859585	0	0	2	0
rs78502100	rs74008125	T	2.00597	0.667638	0.0224299	0.294726	inactive	15	39677303	0	0	4	1
rs552305	rs7630147	G	2.00489	0.667602	0.0224876	0.295269	inactive	3	177300391	2	0	2	0
rs7809950	rs3801954	C	2.00383	0.667568	0.022544	0.295793	inactive	7	107117048	0	0	1	1
rs62057153	rs9905348	G	2.00349	0.667556	0.0225626	0.295823	inactive	17	43571815	0	0	1	0
rs6505147	rs79999613	A	2.00088	0.667471	0.0227028	0.297444	inactive	17	28278549	0	0	1	1
rs40084	rs158564	C	1.99997	0.667441	0.0227517	0.297849	inactive	5	60318748	0	0	2	1
rs2287283	rs2193466	T	1.99969	0.667432	0.0227667	0.297849	inactive	2	65990476	0	0	3	1
rs40115	rs1520230	C	1.99818	0.667382	0.0228485	0.298703	inactive	16	65072278	0	0	2	0
rs7714191	rs7727544	C	1.99696	0.667342	0.022915	0.299355	inactive	5	131590534	0	0	1	0
rs4147321	rs1113172	A	1.99563	0.667299	0.022987	0.299936	inactive	5	81880553	0	0	1	0
rs34464850	rs34486172	C	1.99549	0.667294	0.0229949	0.299936	inactive	3	141703322	0	0	1	1
rs13319705	rs971550	A	1.99522	0.667285	0.0230093	0.299936	inactive	3	104724787	0	0	5	4
rs11070172	rs750016	G	1.99427	0.667254	0.0230613	0.300397	inactive	15	39352374	0	0	1	1
rs6551313	rs34694137	A	1.99346	0.667227	0.0231053	0.300752	inactive	3	88415756	0	0	1	0
rs62057153	rs62055886	G	1.99279	0.667205	0.0231424	0.301018	inactive	17	43838678	4	0	3	1
rs2336714	rs12368809	C	1.99082	0.667141	0.0232504	0.302205	inactive	12	65789204	1	1	4	1
rs17019370	rs989346	C	1.98949	0.667097	0.0233235	0.302937	inactive	4	145274770	0	0	2	1
rs2200225	rs41279517	C	1.9866	0.667002	0.0234833	0.304357	inactive	4	53729771	0	0	1	0
rs61901866	rs565103	A	1.98583	0.666977	0.0235258	0.304357	inactive	11	92427948	0	0	1	0
rs2287283	rs3856523	A	1.98583	0.666977	0.0235262	0.304357	inactive	2	65969274	0	0	3	2
rs6738528	rs11678188	T	1.98559	0.666969	0.0235397	0.304357	inactive	2	27247832	2	0	0	0
rs11695609	rs62133078	C	1.98554	0.666967	0.0235424	0.304357	inactive	2	37226299	0	0	2	1
rs7714191	rs58835386	A	1.98553	0.666967	0.0235425	0.304357	inactive	5	131600559	0	0	1	0
rs76696867	rs1547138	G	1.98538	0.666962	0.0235509	0.304357	inactive	9	83472357	0	0	1	0
rs7714191	rs10478998	G	1.98478	0.666942	0.0235847	0.304575	inactive	5	131516531	0	0	1	1
rs1344762	rs4429424	G	1.98407	0.666919	0.0236242	0.304867	inactive	2	237719159	0	0	1	0
rs1344762	rs4429424	A	1.98348	0.6669	0.0236571	0.305074	inactive	2	237719159	0	0	1	0
rs6505147	rs9902453	A	1.9811	0.666821	0.0237901	0.30657	inactive	17	28349095	1	0	3	1
rs7601767	rs10168281	G	1.98013	0.66679	0.0238444	0.30705	inactive	2	48188005	0	0	1	0
rs2118004	rs1818149	T	1.97842	0.666733	0.0239409	0.307981	inactive	3	104711110	0	0	5	2
rs13319705	rs10222621	T	1.97824	0.666728	0.0239508	0.307981	inactive	3	104719857	0	0	5	4
rs73313052	rs11844752	G	1.97684	0.666682	0.0240298	0.308776	inactive	14	59658725	0	0	2	0
rs4273712	rs1313697	A	1.97645	0.666669	0.0240521	0.308821	inactive	6	127052479	1	0	8	2
rs2033939	rs4506869	G	1.97617	0.66666	0.0240676	0.308821	inactive	15	39643092	1	1	5	4
rs4842266	rs12227374	A	1.97464	0.666609	0.0241546	0.309719	inactive	12	79970406	0	0	1	0
rs12118339	rs11799997	G	1.97354	0.666573	0.0242173	0.310301	inactive	1	47989490	2	0	0	0
rs6551313	rs9867235	G	1.97176	0.666515	0.0243186	0.311378	inactive	3	88432751	0	0	1	0
rs905124	rs9846872	G	1.97126	0.666499	0.0243468	0.311518	inactive	3	190658326	0	0	1	0
rs11171739	rs10876866	G	1.97009	0.66646	0.024414	0.311921	inactive	12	56445366	0	0	1	0
rs62057153	rs12373123	C	1.96983	0.666452	0.0244289	0.311921	inactive	17	43924073	4	1	3	2
rs2358483	rs61580902	T	1.96981	0.666451	0.0244301	0.311921	inactive	14	54632249	0	0	2	2
rs17464221	rs6758089	A	1.96912	0.666428	0.0244696	0.312203	inactive	2	188191834	0	0	2	1
rs6551313	rs9821422	G	1.96735	0.66637	0.0245713	0.313155	inactive	3	88419120	0	0	1	0
rs13011264	rs404542	A	1.96722	0.666366	0.0245789	0.313155	inactive	2	150006863	0	0	2	2
rs11171739	rs705704	G	1.96534	0.666304	0.0246875	0.314317	inactive	12	56435412	0	0	1	0
rs6554054	rs28618986	G	1.96494	0.666291	0.0247104	0.314386	inactive	4	53677902	0	0	4	0
rs12764880	rs1055256	G	1.96395	0.666259	0.0247677	0.314893	inactive	10	126446592	2	1	2	1
rs13011264	rs446453	C	1.96166	0.666183	0.0249011	0.316366	inactive	2	150002957	0	0	2	2
rs1556562	rs10747411	G	1.96096	0.66616	0.024942	0.316663	inactive	1	92852504	0	0	1	0
rs7809950	rs2520271	T	1.96001	0.666129	0.0249972	0.317141	inactive	7	107194949	0	0	1	1
rs139834736	rs10511385	T	1.95944	0.66611	0.0250305	0.317341	inactive	3	118994546	0	0	4	2
rs1257415	rs11160503	C	1.9588	0.666089	0.0250682	0.317595	inactive	14	99683189	0	0	2	0
rs6738528	rs2053385	G	1.95844	0.666078	0.0250893	0.31764	inactive	2	27231145	2	0	0	0
rs40084	rs10939879	C	1.95778	0.666056	0.0251281	0.317826	inactive	5	60315823	1	1	3	2
rs62057153	rs62055936	A	1.95759	0.66605	0.0251393	0.317826	inactive	17	43848761	5	1	3	2
rs1556562	rs1556563	A	1.95595	0.665996	0.0252356	0.31882	inactive	1	93034221	0	0	1	1
rs552305	rs1875096	T	1.95408	0.665935	0.0253457	0.319987	inactive	3	177303864	2	0	2	0
rs6505147	rs62070266	C	1.95364	0.66592	0.0253719	0.320093	inactive	17	28235987	0	0	1	1
rs2074404	rs199442	A	1.95316	0.665904	0.0254002	0.320227	inactive	17	44820122	2	0	3	2
rs35612915	rs6434220	G	1.95256	0.665885	0.0254356	0.32045	inactive	2	188401993	0	0	1	1
rs11684511	rs6751737	A	1.95064	0.665821	0.0255502	0.321668	inactive	2	150041596	0	0	2	2
rs7715167	rs12188801	C	1.94983	0.665795	0.0255984	0.32205	inactive	5	170816498	0	0	1	0
rs13110077	rs4833180	G	1.94817	0.665741	0.0256972	0.323068	inactive	4	121717634	1	0	0	0
rs7303526	rs2346758	A	1.94745	0.665717	0.0257404	0.323387	inactive	12	27790672	0	0	1	1
rs4437022	rs6013805	C	1.94703	0.665703	0.0257657	0.323479	inactive	20	52429587	0	0	2	1
rs30641	rs1946289	G	1.94603	0.66567	0.0258255	0.324004	inactive	5	128951136	0	0	3	1
rs11171739	rs34415530	C	1.94411	0.665607	0.025941	0.32513	inactive	12	56444632	0	0	1	0
rs7559976	rs6731311	C	1.94321	0.665578	0.0259955	0.32513	inactive	2	37765023	0	0	1	1
rs4823877	rs710122	A	1.94295	0.665569	0.0260113	0.32513	inactive	22	47198055	1	1	0	0
rs10940512	rs33331	A	1.94287	0.665567	0.0260157	0.32513	inactive	5	56147053	0	0	1	0
rs2336714	rs11175783	C	1.94273	0.665562	0.0260245	0.32513	inactive	12	65881702	0	0	2	1
rs6738528	rs10191551	C	1.9425	0.665554	0.0260384	0.32513	inactive	2	27179963	2	0	0	0
rs114489117	rs12189466	G	1.94241	0.665551	0.026044	0.32513	inactive	5	93562287	0	0	2	2
rs7203251	rs4843548	A	1.94196	0.665537	0.0260708	0.32513	inactive	16	87239743	4	2	0	0
rs4923822	rs1837636	C	1.94185	0.665533	0.0260777	0.32513	inactive	15	39661779	2	1	6	5
rs72761270	rs146564227	G	1.94156	0.665523	0.0260955	0.32513	inactive	5	66076162	1	1	2	1
rs11695609	rs62132522	C	1.94113	0.66551	0.026121	0.325172	inactive	2	37079583	1	0	3	3
rs6738528	rs920437	A	1.94091	0.665502	0.0261349	0.325172	inactive	2	27157396	2	1	0	0
rs190958130	rs9388485	A	1.94002	0.665473	0.0261887	0.325617	inactive	6	126653474	0	0	2	1
rs40115	rs4967861	C	1.93905	0.665441	0.0262477	0.326126	inactive	16	64951263	0	0	1	0
rs62385486	rs11744866	C	1.93866	0.665428	0.0262717	0.326163	inactive	5	171934821	2	2	0	0
rs7714191	rs11950815	G	1.93841	0.66542	0.0262868	0.326163	inactive	5	130955487	0	0	1	0
rs6840242	rs4834285	A	1.93767	0.665396	0.0263314	0.326492	inactive	4	113410382	0	0	1	0
rs6505147	rs2729447	C	1.93621	0.665348	0.0264211	0.327378	inactive	17	28099002	0	0	2	1
rs10940512	rs10940512	G	1.93411	0.665279	0.02655	0.32875	inactive	5	56082094	0	0	2	1
rs2409691	rs10217059	T	1.93354	0.66526	0.0265849	0.328956	inactive	8	10871754	0	0	2	1
rs10765918	rs10765918	G	1.93293	0.66524	0.0266224	0.329195	inactive	11	12071855	0	0	2	2
rs1628768	rs4918012	A	1.93251	0.665226	0.0266484	0.329288	inactive	10	105130812	0	0	1	1
rs4841029	rs11775888	C	1.93222	0.665217	0.0266664	0.329288	inactive	8	8605698	0	0	1	0
rs1628768	rs1163074	C	1.93035	0.665155	0.0267818	0.330486	inactive	10	105021762	0	0	1	1
rs2118004	rs9682661	G	1.9285	0.665095	0.0268964	0.331447	inactive	3	104730312	0	0	3	1
rs40115	rs35203	A	1.92788	0.665074	0.0269352	0.331698	inactive	16	65018449	0	0	2	1
rs61901866	rs10501797	G	1.92721	0.665052	0.0269767	0.331983	inactive	11	92527970	0	0	4	0
rs7714191	rs6897575	C	1.9268	0.665039	0.0270022	0.33207	inactive	5	131604535	0	0	1	0
rs10278627	rs6963000	G	1.9263	0.665022	0.0270335	0.332229	inactive	7	96239072	0	0	1	1
rs2409691	rs6996943	T	1.92416	0.664952	0.0271675	0.333648	inactive	8	10836436	0	0	2	1
rs114489117	rs10036024	A	1.92242	0.664895	0.0272763	0.334757	inactive	5	93074804	0	0	2	1
rs2358483	rs7159652	C	1.92149	0.664865	0.027335	0.335248	inactive	14	54689764	0	0	2	1
rs6812278	rs76451154	A	1.9186	0.66477	0.0275174	0.337257	inactive	4	1017235	0	0	2	1
rs6738528	rs7582361	T	1.91689	0.664714	0.027626	0.338358	inactive	2	27336376	2	0	0	0
rs62385486	rs11749847	C	1.91564	0.664673	0.0277055	0.339101	inactive	5	171950908	2	1	0	0
rs40115	rs35158	C	1.91491	0.664649	0.0277518	0.339438	inactive	16	64975916	0	0	1	0
rs190958130	rs1262552	C	1.91376	0.664611	0.0278253	0.339921	inactive	6	127078752	2	0	8	2
rs114489117	rs10063045	T	1.9137	0.664609	0.0278291	0.339921	inactive	5	93457584	0	0	2	1
rs9309013	rs10186013	C	1.91242	0.664567	0.027911	0.340692	inactive	2	37891758	0	0	1	0
rs12118339	rs1024108	G	1.90842	0.664436	0.0281682	0.343599	inactive	1	47990749	2	0	0	0
rs4492207	rs6910933	G	1.90811	0.664425	0.0281888	0.343618	inactive	6	126017155	0	0	1	0
rs4273712	rs9372839	A	1.90756	0.664407	0.028224	0.343815	inactive	6	126809870	2	0	6	3
rs62057153	rs62055896	T	1.90679	0.664382	0.0282738	0.344189	inactive	17	43844201	4	1	3	1
rs40115	rs461965	T	1.90185	0.66422	0.0285957	0.347872	inactive	16	64965104	0	0	1	0
rs62057153	rs2316767	C	1.90001	0.664159	0.0287162	0.349055	inactive	17	43919070	5	1	3	2
rs13319705	rs9869633	A	1.89977	0.664152	0.0287316	0.349055	inactive	3	104714210	0	0	5	3
rs114489117	rs17374166	C	1.89902	0.664127	0.0287807	0.349417	inactive	5	93238655	0	0	2	1
rs62057153	rs79589869	A	1.89808	0.664096	0.028843	0.349937	inactive	17	43930238	4	1	3	2
rs1556562	rs1359490	T	1.89739	0.664073	0.0288882	0.35025	inactive	1	92953855	0	0	1	0
rs2336714	rs989271	A	1.89706	0.664063	0.0289097	0.350275	inactive	12	65841128	0	0	1	1
rs2358483	rs1950209	A	1.89585	0.664023	0.0289902	0.351015	inactive	14	54767649	0	0	2	1
rs4437022	rs6022783	C	1.89319	0.663935	0.0291665	0.352759	inactive	20	52440841	0	0	2	1
rs1014444	rs4664443	A	1.89298	0.663929	0.0291802	0.352759	inactive	2	162885889	0	0	1	0
rs2409691	rs4451267	T	1.89279	0.663922	0.0291929	0.352759	inactive	8	10835917	0	0	2	1
rs139834736	rs111797576	G	1.89199	0.663896	0.0292462	0.353002	inactive	3	119025258	0	0	3	0
rs7824177	rs6982592	A	1.8919	0.663893	0.0292522	0.353002	inactive	8	110613000	1	0	0	0
rs2279829	rs73004638	T	1.89081	0.663857	0.029325	0.353645	inactive	3	147113586	0	0	5	3
rs4273712	rs853983	A	1.88983	0.663825	0.0293903	0.354069	inactive	6	127046153	1	0	8	2
rs7303526	rs1964317	C	1.88947	0.663813	0.0294145	0.354069	inactive	12	27793571	0	0	1	1
rs7714191	rs72793278	C	1.8894	0.663811	0.029419	0.354069	inactive	5	131561372	0	0	1	0
rs10940512	rs2113078	A	1.88889	0.663794	0.0294534	0.354081	inactive	5	56087190	0	0	1	0
rs62057153	rs739644	C	1.8888	0.663791	0.0294593	0.354081	inactive	17	43895008	5	1	2	2
rs7809950	rs10251808	A	1.88799	0.663765	0.0295134	0.354287	inactive	7	107120453	0	0	1	1
rs40115	rs436231	T	1.88796	0.663764	0.0295157	0.354287	inactive	16	64962534	0	0	1	0
rs78502100	rs1158915	G	1.88719	0.663738	0.0295677	0.354674	inactive	15	39766017	0	0	3	2
rs17419290	rs10077663	A	1.88662	0.66372	0.0296057	0.354894	inactive	5	60103492	1	0	2	1
rs7601767	rs1483213	A	1.88598	0.663699	0.0296485	0.354918	inactive	2	48315267	0	0	1	0
rs6840242	rs231256	T	1.88593	0.663697	0.0296525	0.354918	inactive	4	113363381	0	0	1	0
rs6738528	rs7602823	A	1.88572	0.66369	0.0296667	0.354918	inactive	2	27309406	2	0	0	0
rs10765918	rs11022132	T	1.88422	0.663641	0.0297677	0.35589	inactive	11	12072400	0	0	2	2
rs40115	rs12447201	C	1.88349	0.663617	0.0298169	0.356242	inactive	16	65067443	0	0	2	0
rs7188071	rs4788083	G	1.88244	0.663583	0.029888	0.356856	inactive	16	28545449	0	0	1	0
rs12064109	rs2361272	C	1.88204	0.663569	0.0299155	0.356948	inactive	1	119603417	0	0	1	1
rs62057153	rs62064645	A	1.88131	0.663546	0.0299648	0.357236	inactive	17	43500477	3	0	2	1
rs6505147	rs35986887	T	1.88092	0.663533	0.0299911	0.357236	inactive	17	28507416	1	0	2	1
rs2358483	rs10151226	T	1.88081	0.663529	0.029999	0.357236	inactive	14	54742851	0	0	2	2
rs7714191	rs35696821	T	1.87951	0.663486	0.0300873	0.357946	inactive	5	131508017	0	0	1	0
rs11012732	rs7089656	T	1.87935	0.663481	0.0300983	0.357946	inactive	10	22284140	0	0	1	0
rs30641	rs30684	T	1.87851	0.663454	0.0301559	0.358394	inactive	5	128980310	1	0	2	0
rs6554054	rs62336790	T	1.87714	0.663409	0.0302497	0.35925	inactive	4	53728000	0	0	4	1
rs61901866	rs474727	C	1.87687	0.6634	0.0302677	0.35925	inactive	11	92344712	0	0	2	0
rs3862145	rs74708443	T	1.87538	0.663351	0.0303702	0.359891	inactive	15	39593106	0	0	1	1
rs7123402	rs321403	G	1.87531	0.663349	0.0303749	0.359891	inactive	11	110949402	0	0	4	1
rs3862145	rs79387284	C	1.87518	0.663344	0.0303837	0.359891	inactive	15	39627097	0	0	1	0
rs6505147	rs4514736	A	1.87457	0.663324	0.0304258	0.359891	inactive	17	28553639	0	0	1	1
rs7203251	rs8055080	A	1.87416	0.663311	0.0304541	0.359891	inactive	16	87237097	4	3	0	0
rs194369	rs177114	A	1.87416	0.663311	0.0304543	0.359891	inactive	5	60506069	0	0	2	1
rs17464221	rs860860	A	1.87406	0.663307	0.0304613	0.359891	inactive	2	188159273	0	0	2	1
rs7601767	rs62141260	T	1.87281	0.663267	0.030547	0.360667	inactive	2	48182677	0	0	1	0
rs17419290	rs4647066	C	1.87249	0.663256	0.0305696	0.360697	inactive	5	60223856	0	0	2	1
rs28504650	rs28557305	G	1.87181	0.663234	0.0306166	0.360886	inactive	9	98252847	1	1	1	1
rs114489117	rs4869203	C	1.87168	0.663229	0.0306256	0.360886	inactive	5	93176417	0	0	2	1
rs6505147	rs9906340	G	1.87095	0.663206	0.0306757	0.361241	inactive	17	28398977	1	0	2	1
rs114489117	rs138759869	G	1.87065	0.663196	0.0306967	0.361252	inactive	5	93099791	0	0	2	1
rs905124	rs1393058	T	1.87024	0.663182	0.0307252	0.361351	inactive	3	190668617	0	0	1	1
rs6693283	rs10798632	G	1.86991	0.663171	0.030748	0.361384	inactive	1	178742442	0	0	1	0
rs4273712	rs1826189	C	1.86956	0.66316	0.0307725	0.361436	inactive	6	126922214	2	0	8	3
rs11012732	rs4747438	T	1.86845	0.663123	0.0308499	0.362024	inactive	10	22124263	0	0	1	0
rs10940512	rs832554	A	1.86826	0.663117	0.0308627	0.362024	inactive	5	56115036	0	0	1	0
rs12064109	rs10157346	C	1.86716	0.663081	0.0309399	0.362695	inactive	1	119633547	0	0	1	1
rs7715167	rs7731752	T	1.86669	0.663066	0.0309726	0.362842	inactive	5	170802522	0	0	1	0
rs2358483	rs2143969	A	1.86572	0.663034	0.03104	0.363215	inactive	14	54775823	0	0	2	1
rs190958130	rs4897175	G	1.86566	0.663032	0.0310447	0.363215	inactive	6	126657472	0	0	3	1
rs78502100	rs9920539	A	1.86495	0.663009	0.0310941	0.363557	inactive	15	39759179	1	0	3	2
rs2202895	rs4793870	T	1.86332	0.662955	0.0312088	0.364559	inactive	17	46581184	0	0	1	0
rs7123402	rs321350	A	1.86316	0.66295	0.0312202	0.364559	inactive	11	110947519	0	0	4	0
rs114489117	rs12187701	A	1.86242	0.662925	0.031272	0.364928	inactive	5	93522290	0	0	2	2
rs62399042	rs1549892	G	1.85984	0.662841	0.0314543	0.36675	inactive	5	129073197	0	0	1	0
rs6554054	rs936690	G	1.85963	0.662834	0.0314688	0.36675	inactive	4	53691035	0	0	4	0
rs114489117	rs10063612	C	1.85876	0.662805	0.0315303	0.367185	inactive	5	93401133	0	0	2	1
rs6505147	rs2467334	A	1.85814	0.662785	0.0315744	0.367185	inactive	17	28135508	0	0	2	1
rs34464850	rs3811708	G	1.8579	0.662777	0.0315913	0.367185	inactive	3	141708171	0	0	1	1
rs2287283	rs3856523	G	1.85782	0.662774	0.0315974	0.367185	inactive	2	65969274	0	0	3	2
rs30641	rs62399042	C	1.85732	0.662758	0.031633	0.367185	inactive	5	128971797	1	0	2	1
rs639016	rs673811	T	1.85723	0.662755	0.0316389	0.367185	inactive	2	4549436	0	0	1	1
rs61508189	rs4368473	C	1.8571	0.662751	0.0316486	0.367185	inactive	3	146992169	0	0	1	0
rs1223090	rs7925916	A	1.8568	0.662741	0.0316699	0.367196	inactive	11	31567000	0	0	2	1
rs2269084	rs11009323	T	1.85539	0.662695	0.0317703	0.368124	inactive	10	33538621	0	0	1	1
rs9545158	rs6563121	T	1.8547	0.662672	0.0318195	0.368457	inactive	13	80175000	1	0	2	1
rs4721802	rs56229068	T	1.85298	0.662616	0.0319425	0.369644	inactive	7	19605771	1	0	1	1
rs7809950	rs62483619	T	1.85205	0.662585	0.0320094	0.370013	inactive	7	106796537	0	0	1	0
rs62057153	rs62065378	T	1.85197	0.662582	0.0320154	0.370013	inactive	17	43522361	4	0	2	1
rs6554054	rs58260946	A	1.85149	0.662567	0.0320494	0.370168	inactive	4	53675420	0	0	4	0
rs114489117	rs9314095	C	1.84901	0.662485	0.032228	0.371877	inactive	5	93425495	0	0	2	2
rs1934057	rs7537625	T	1.84887	0.66248	0.0322385	0.371877	inactive	1	18985581	0	0	2	0
rs9401907	rs13212467	G	1.84721	0.662426	0.0323584	0.372859	inactive	6	127086138	0	0	7	4
rs2287283	rs7562708	T	1.84712	0.662423	0.032365	0.372859	inactive	2	65971846	0	0	3	3
rs7303526	rs12300746	T	1.8459	0.662383	0.0324535	0.373436	inactive	12	27791040	0	0	1	0
rs4437022	rs6022781	T	1.84586	0.662382	0.0324565	0.373436	inactive	20	52440028	0	0	2	1
rs4273712	rs6911485	G	1.84522	0.662361	0.0325027	0.373536	inactive	6	126975115	2	0	8	3
rs12764880	rs12049662	G	1.84517	0.662359	0.0325066	0.373536	inactive	10	126500187	1	1	2	1
rs17834032	rs1272108	G	1.84387	0.662316	0.0326012	0.374384	inactive	14	59904916	0	0	1	0
rs62057153	rs10445364	A	1.84329	0.662297	0.0326436	0.374633	inactive	17	43916356	4	1	3	2
rs117892760	rs2210601	T	1.84244	0.662269	0.0327057	0.375108	inactive	6	127218090	0	0	2	0
rs30641	rs30666	T	1.84058	0.662208	0.0328416	0.376427	inactive	5	129004729	0	0	2	1
rs1014444	rs6432707	T	1.8395	0.662173	0.0329211	0.377053	inactive	2	162863959	0	0	2	0
rs4842266	rs111466951	A	1.83916	0.662162	0.0329458	0.377053	inactive	12	79891399	0	0	1	0
rs13110077	rs75564991	C	1.83898	0.662156	0.032959	0.377053	inactive	4	121714671	1	0	0	0
rs62057153	rs17690661	G	1.83845	0.662138	0.0329982	0.377263	inactive	17	43924521	5	1	3	2
rs12958970	rs16940910	G	1.83745	0.662106	0.0330716	0.377832	inactive	18	22234512	1	1	0	0
rs7184835	rs3112580	C	1.8372	0.662098	0.0330899	0.377832	inactive	16	52571605	0	0	1	1
rs6505147	rs1972305	C	1.83677	0.662083	0.0331219	0.377959	inactive	17	28533880	0	0	1	1
rs12764880	rs7898003	G	1.83489	0.662022	0.0332612	0.379217	inactive	10	126451385	2	1	2	1
rs4915928	rs2787679	C	1.83471	0.662016	0.0332742	0.379217	inactive	1	64221480	0	0	1	1
rs13011264	rs112994464	A	1.8336	0.661979	0.0333567	0.379917	inactive	2	150010182	0	0	1	0
rs13110077	rs11735169	C	1.8333	0.66197	0.0333788	0.379929	inactive	4	121706805	1	0	0	0
rs141834426	rs2345363	G	1.83208	0.661929	0.0334698	0.380724	inactive	5	93396702	0	0	1	1
rs7902527	rs7089699	G	1.83013	0.661865	0.0336155	0.381896	inactive	10	118692698	0	0	3	1
rs114489117	rs4547912	G	1.82985	0.661856	0.0336359	0.381896	inactive	5	93571190	0	0	3	2
rs27540	rs9314184	G	1.82985	0.661856	0.0336363	0.381896	inactive	5	92158142	0	0	1	0
rs61901866	rs531005	G	1.82933	0.661839	0.0336747	0.382092	inactive	11	92431197	0	0	1	0
rs17464221	rs840578	C	1.82839	0.661808	0.0337452	0.382651	inactive	2	188167105	0	0	2	0
rs6505147	rs10445400	G	1.82563	0.661718	0.0339529	0.384764	inactive	17	28183059	0	0	3	1
rs1628768	rs12258092	C	1.82518	0.661703	0.033987	0.384903	inactive	10	105104083	0	0	1	1
rs2358483	rs11629285	T	1.8249	0.661694	0.0340078	0.384903	inactive	14	54699995	0	0	1	1
rs62057153	rs885639	T	1.82385	0.661659	0.0340875	0.385563	inactive	17	43928614	4	1	3	2
rs6840242	rs4834285	G	1.82246	0.661613	0.0341929	0.386512	inactive	4	113410382	0	0	1	0
rs10940512	rs832579	A	1.8218	0.661592	0.0342429	0.386835	inactive	5	56164943	0	0	1	1
rs6505147	rs3102560	T	1.82017	0.661538	0.0343665	0.387989	inactive	17	28029938	0	0	2	1
rs4721802	rs7796222	C	1.81863	0.661488	0.034484	0.388787	inactive	7	19627202	0	0	2	1
rs4823877	rs139592	G	1.8184	0.66148	0.0345018	0.388787	inactive	22	47221733	1	1	0	0
rs630934	rs6765697	C	1.81578	0.661394	0.0347021	0.390799	inactive	3	39493239	1	1	0	0
rs6022786	rs10432728	C	1.81351	0.66132	0.0348767	0.391881	inactive	20	52466100	0	0	4	3
rs4273712	rs1262474	C	1.81333	0.661314	0.0348901	0.391881	inactive	6	126976071	1	0	1	1
rs62057153	rs62055901	A	1.81329	0.661312	0.0348937	0.391881	inactive	17	43845041	5	1	3	2
rs6551313	rs9830062	G	1.81305	0.661305	0.0349117	0.391881	inactive	3	88392476	0	0	1	0
rs9401907	rs9385408	T	1.81284	0.661298	0.0349283	0.391881	inactive	6	127169355	0	0	1	0
rs62057153	rs56070245	T	1.81281	0.661297	0.0349305	0.391881	inactive	17	43847868	5	1	3	2
rs6693283	rs12064728	T	1.81212	0.661274	0.0349835	0.391881	inactive	1	178800481	0	0	2	0
rs6505147	rs76515799	G	1.81203	0.661271	0.0349909	0.391881	inactive	17	28169491	0	0	1	1
rs2409691	rs2898260	G	1.81199	0.66127	0.0349936	0.391881	inactive	8	10939490	0	0	2	1
rs11012732	rs10740991	G	1.81149	0.661253	0.0350325	0.392073	inactive	10	22058137	0	0	1	0
rs4842266	rs111466951	G	1.81117	0.661243	0.0350575	0.39211	inactive	12	79891399	0	0	1	0
rs114489117	rs10055340	C	1.81052	0.661222	0.0351073	0.392225	inactive	5	93317644	0	0	2	1
rs11684511	rs4667347	A	1.81023	0.661212	0.0351298	0.392225	inactive	2	150041846	0	0	2	2
rs7714191	rs10479000	C	1.81019	0.661211	0.0351331	0.392225	inactive	5	131607402	0	0	1	0
rs1628768	rs6584547	C	1.80971	0.661195	0.0351705	0.3924	inactive	10	105065409	0	0	1	1
rs61508189	rs34181536	G	1.80862	0.661159	0.035255	0.3931	inactive	3	146984892	0	0	1	0
rs62057153	rs242948	T	1.80689	0.661102	0.0353901	0.394242	inactive	17	43913544	0	0	2	1
rs78502100	rs78502100	C	1.80674	0.661098	0.0354011	0.394242	inactive	15	39720600	1	0	4	2
rs9401907	rs11754167	C	1.80608	0.661076	0.035453	0.394575	inactive	6	127177475	0	0	1	0
rs2802295	rs768023	G	1.80535	0.661052	0.0355097	0.394807	inactive	6	108876002	0	0	1	1
rs62399042	rs1024962	G	1.80525	0.661049	0.0355176	0.394807	inactive	5	128905518	1	0	2	0
rs1556562	rs6603991	C	1.80409	0.661011	0.0356082	0.395506	inactive	1	93032583	0	0	1	1
rs13319705	rs72989332	T	1.80389	0.661004	0.0356243	0.395506	inactive	3	104721814	0	0	5	4
rs6682671	rs9435672	G	1.80304	0.660976	0.035691	0.395973	inactive	1	17342659	0	0	3	0
rs11012732	rs10828266	G	1.80279	0.660968	0.0357102	0.395973	inactive	10	22098701	0	0	1	0
rs10940512	rs4146565	T	1.80214	0.660946	0.0357618	0.396301	inactive	5	56093825	0	0	1	1
rs2279829	rs7646840	A	1.80112	0.660913	0.0358417	0.3967	inactive	3	147137518	0	0	2	1
rs6505147	rs3110494	A	1.80075	0.660901	0.0358711	0.396782	inactive	17	27976597	0	0	2	1
rs12064109	rs1057990	T	1.8	0.660876	0.0359302	0.397191	inactive	1	119575232	0	0	1	1
rs40115	rs463797	C	1.79964	0.660864	0.0359587	0.397263	inactive	16	64963553	0	0	1	0
rs13726	rs7213436	A	1.79916	0.660849	0.0359971	0.397444	inactive	17	42252163	0	0	1	0
rs2802295	rs2490272	T	1.79872	0.660834	0.0360316	0.397495	inactive	6	108895386	0	0	1	1
rs10431624	rs10431624	T	1.79854	0.660828	0.0360457	0.397495	inactive	14	54316424	0	0	2	1
rs17019370	rs4465994	T	1.79815	0.660816	0.0360762	0.397588	inactive	4	145291128	0	0	2	1
rs4273712	rs1155938	A	1.79699	0.660777	0.0361686	0.398294	inactive	6	126866472	2	0	8	3
rs4842266	rs11533558	A	1.79679	0.660771	0.0361844	0.398294	inactive	12	79856423	0	0	1	0
rs13110077	rs343192	T	1.79612	0.660749	0.0362375	0.398635	inactive	4	121738049	1	0	0	0
rs6505147	rs3098950	C	1.79247	0.660629	0.036529	0.401246	inactive	17	27998385	0	0	2	1
rs3862145	rs140086489	T	1.79231	0.660624	0.0365413	0.401246	inactive	15	39613830	0	0	1	1
rs40115	rs4967885	C	1.79231	0.660624	0.0365416	0.401246	inactive	16	65102232	0	0	1	0
rs62057153	rs62055895	G	1.79146	0.660596	0.0366097	0.40175	inactive	17	43844044	4	1	3	1
rs1326892	rs72748148	A	1.79101	0.660581	0.0366462	0.401905	inactive	9	113677241	4	2	0	0
rs17019370	rs10029738	C	1.79034	0.660559	0.0367	0.401923	inactive	4	145297419	0	0	2	1
rs2336714	rs10784464	A	1.79002	0.660549	0.0367254	0.401923	inactive	12	65877505	0	0	2	1
rs35342371	rs6576265	T	1.78992	0.660545	0.036733	0.401923	inactive	14	29210101	0	0	1	0
rs4841029	rs57120913	C	1.78972	0.660539	0.0367494	0.401923	inactive	8	8604948	0	0	1	0
rs7188071	rs62036626	G	1.7896	0.660535	0.0367592	0.401923	inactive	16	28844284	0	0	1	0
rs2262601	rs2449030	A	1.78924	0.660523	0.0367885	0.401999	inactive	3	98720966	0	0	1	0
rs6505147	rs880749	T	1.78812	0.660486	0.0368787	0.402616	inactive	17	28059970	0	0	2	1
rs12938190	rs9909179	T	1.7879	0.660479	0.0368958	0.402616	inactive	17	13044303	0	0	1	0
rs7184835	rs12934308	A	1.7877	0.660473	0.0369119	0.402616	inactive	16	52538096	0	0	1	1
rs3862145	rs8043034	A	1.78691	0.660447	0.036976	0.403072	inactive	15	39569335	0	0	1	1
rs17464221	rs1398061	C	1.78601	0.660417	0.0370492	0.403626	inactive	2	188257985	0	0	2	1
rs10878349	rs61293802	A	1.78412	0.660355	0.0372022	0.405048	inactive	12	66369772	0	0	1	1
rs40115	rs35146	C	1.78254	0.660303	0.0373302	0.406197	inactive	16	64983881	0	0	2	1
rs3770776	rs7560263	T	1.78118	0.660259	0.0374413	0.40716	inactive	2	37183303	1	0	1	1
rs7188071	rs62034319	T	1.77916	0.660192	0.0376067	0.408374	inactive	16	28532188	0	0	1	0
rs68175985	rs56252104	C	1.77903	0.660188	0.0376176	0.408374	inactive	19	13123188	1	0	2	0
rs2022130	rs163882	C	1.77885	0.660182	0.0376323	0.408374	inactive	11	30947681	0	0	2	2
rs13021985	rs12474587	G	1.77871	0.660177	0.0376435	0.408374	inactive	2	162802993	0	0	1	1
rs30641	rs30667	C	1.77715	0.660126	0.037772	0.409301	inactive	5	129003798	0	0	2	1
rs13011264	rs579158	C	1.77712	0.660125	0.0377743	0.409301	inactive	2	150010107	0	0	2	2
rs6738528	rs6754371	G	1.7763	0.660098	0.0378415	0.409589	inactive	2	27315064	3	0	0	0
rs62057153	rs56127111	T	1.77625	0.660096	0.0378463	0.409589	inactive	17	43913315	4	1	2	2
rs6738528	rs12615303	C	1.77578	0.660081	0.037885	0.409762	inactive	2	27140573	2	1	0	0
rs7141150	rs12587396	T	1.77337	0.660002	0.0380837	0.411563	inactive	14	59884816	0	0	2	2
rs30641	rs246440	A	1.77316	0.659995	0.0381013	0.411563	inactive	5	129008696	1	0	2	1
rs552305	rs2863017	G	1.77293	0.659988	0.03812	0.411563	inactive	3	177302033	2	0	2	0
rs57063427	rs77393587	C	1.77214	0.659962	0.038186	0.41178	inactive	5	124228992	0	0	1	0
rs17419290	rs159543	A	1.77175	0.659949	0.0382184	0.41178	inactive	5	60486515	0	0	2	1
rs4823877	rs4823878	C	1.77157	0.659943	0.0382328	0.41178	inactive	22	47200354	1	1	0	0
rs13110077	rs12507359	A	1.77156	0.659942	0.0382341	0.41178	inactive	4	121719307	1	0	0	0
rs62057153	rs12943085	A	1.77126	0.659933	0.0382587	0.41178	inactive	17	43834482	3	0	3	1
rs34464850	rs1976634	C	1.77104	0.659926	0.038277	0.41178	inactive	3	141650645	0	0	1	1
rs4273712	rs9388509	A	1.77013	0.659896	0.0383525	0.412212	inactive	6	126989977	2	0	8	3
rs7714191	rs2301579	C	1.77001	0.659892	0.0383628	0.412212	inactive	5	131553340	0	0	1	0
rs1257415	rs4905807	C	1.76918	0.659864	0.0384323	0.412712	inactive	14	99692254	0	0	1	0
rs6554054	rs75839013	C	1.76856	0.659844	0.038484	0.412867	inactive	4	53717101	0	0	2	0
rs2336714	rs2270547	T	1.76789	0.659822	0.03854	0.412867	inactive	12	65831114	1	1	4	1
rs4823877	rs11090892	A	1.76762	0.659813	0.0385623	0.412867	inactive	22	47207880	1	0	0	0
rs6505147	rs35986887	C	1.76751	0.65981	0.0385712	0.412867	inactive	17	28507416	1	0	2	1
rs17464221	rs13392310	T	1.7675	0.659809	0.038572	0.412867	inactive	2	188331184	0	0	2	0
rs2336714	rs7316273	G	1.76736	0.659805	0.038584	0.412867	inactive	12	65808126	0	0	1	1
rs4147321	rs2098024	T	1.76697	0.659792	0.0386168	0.412974	inactive	5	81755687	1	0	1	0
rs40115	rs408330	G	1.76574	0.659752	0.0387194	0.413687	inactive	16	64953669	0	0	1	0
rs7731360	rs306575	G	1.76562	0.659748	0.0387295	0.413687	inactive	5	94049808	0	0	1	0
rs61901866	rs555129	A	1.76284	0.659656	0.0389636	0.415942	inactive	11	92356783	0	0	2	0
rs4842266	rs11114143	A	1.76232	0.659639	0.0390073	0.416163	inactive	12	79906664	0	0	1	0
rs61901866	rs537606	T	1.76185	0.659624	0.0390471	0.416341	inactive	11	92385594	0	0	2	1
rs61508189	rs9289745	A	1.76118	0.659602	0.0391037	0.416698	inactive	3	147011653	0	0	1	1
rs7996803	rs61966118	T	1.76007	0.659566	0.0391977	0.417398	inactive	13	81225412	0	0	1	0
rs2074404	rs199521	C	1.75986	0.659559	0.0392157	0.417398	inactive	17	44853456	1	0	2	2
rs61901866	rs555129	G	1.75951	0.659547	0.039245	0.417417	inactive	11	92356783	0	0	2	0
rs2358483	rs10152027	T	1.75929	0.65954	0.0392637	0.417417	inactive	14	54663635	0	0	1	1
rs13021985	rs1558957	T	1.75816	0.659503	0.0393601	0.418195	inactive	2	162890175	0	0	1	0
rs7731360	rs4869218	G	1.75754	0.659482	0.0394128	0.418509	inactive	5	94055301	0	0	1	0
rs1165645	rs514033	A	1.756	0.659432	0.0395438	0.419653	inactive	3	193537441	0	0	2	0
rs2022130	rs273569	G	1.75522	0.659406	0.0396111	0.419888	inactive	11	30914035	0	0	2	2
rs1257415	rs1257415	C	1.75501	0.659399	0.0396288	0.419888	inactive	14	99698931	0	0	1	0
rs7184835	rs9926163	T	1.75493	0.659397	0.0396358	0.419888	inactive	16	52565641	0	0	1	1
rs9399245	rs7742292	C	1.75131	0.659278	0.039946	0.422926	inactive	6	138864489	0	0	2	0
rs114489117	rs7702521	T	1.75098	0.659267	0.039975	0.422961	inactive	5	93484579	0	0	2	1
rs62057153	rs12940792	C	1.75054	0.659253	0.0400124	0.422961	inactive	17	43492357	3	0	2	1
rs7184835	rs7184835	T	1.75027	0.659244	0.0400363	0.422961	inactive	16	52538337	0	0	1	1
rs2074404	rs199506	A	1.75019	0.659241	0.0400431	0.422961	inactive	17	44859031	5	0	3	2
rs62057153	rs111423688	A	1.74926	0.659211	0.0401229	0.423317	inactive	17	43538523	4	0	2	1
rs11070172	rs11070172	C	1.74908	0.659205	0.0401385	0.423317	inactive	15	39343032	0	0	1	1
rs11012732	rs35759613	C	1.74876	0.659194	0.0401663	0.423317	inactive	10	22146807	0	0	1	0
rs62057153	rs4523962	G	1.74845	0.659184	0.0401928	0.423317	inactive	17	43902522	4	1	2	2
rs2358483	rs6572946	T	1.74817	0.659175	0.0402172	0.423317	inactive	14	54769839	0	0	2	2
rs10495963	rs10189252	G	1.74797	0.659168	0.0402345	0.423317	inactive	2	49487602	1	0	0	0
rs62057153	rs34303488	C	1.7479	0.659166	0.0402411	0.423317	inactive	17	43848181	5	1	3	2
rs13319705	rs1393744	T	1.74697	0.659135	0.0403216	0.423907	inactive	3	104722954	0	0	5	3
rs6738528	rs6547401	A	1.74671	0.659127	0.0403442	0.423907	inactive	2	27284845	2	0	0	0
rs6505147	rs2617865	T	1.74514	0.659075	0.0404801	0.425088	inactive	17	28049804	0	0	2	1
rs9399245	rs9399244	T	1.74417	0.659043	0.0405648	0.425573	inactive	6	138865948	0	0	2	0
rs2262601	rs9867586	G	1.74407	0.65904	0.0405734	0.425573	inactive	3	98543301	0	0	1	0
rs194369	rs4391122	G	1.743	0.659005	0.0406668	0.426304	inactive	5	60598543	0	0	1	1
rs3862145	rs76955089	T	1.74155	0.658957	0.0407939	0.427388	inactive	15	39616189	0	0	1	1
rs6738528	rs12612520	C	1.73893	0.658872	0.0410232	0.429144	inactive	2	27137307	2	1	0	0
rs30641	rs13166172	G	1.73884	0.658868	0.0410319	0.429144	inactive	5	128937142	1	0	2	0
rs10495963	rs12987821	C	1.73882	0.658868	0.0410328	0.429144	inactive	2	49468791	1	0	0	0
rs7601767	rs6712131	C	1.73837	0.658853	0.0410728	0.429313	inactive	2	48256981	0	0	2	1
rs11012732	rs7075508	C	1.73779	0.658834	0.0411237	0.429596	inactive	10	22273531	0	0	1	0
rs10278627	rs11762560	T	1.73673	0.658799	0.0412177	0.430273	inactive	7	96187046	0	0	1	1
rs114489117	rs10061099	G	1.73652	0.658792	0.0412362	0.430273	inactive	5	93396715	0	0	2	1
rs4842266	rs4842316	C	1.73547	0.658758	0.0413287	0.430858	inactive	12	79974565	0	0	1	1
rs4842266	rs11536119	C	1.73528	0.658752	0.0413455	0.430858	inactive	12	79970800	0	0	1	0
rs11695609	rs10207971	C	1.73507	0.658745	0.0413639	0.430858	inactive	2	37266892	0	0	2	1
rs6505147	rs7220151	A	1.73423	0.658717	0.0414389	0.431338	inactive	17	28334710	1	0	3	1
rs2074404	rs70600	T	1.73401	0.65871	0.0414578	0.431338	inactive	17	44860021	5	0	3	2
rs4915928	rs2787679	G	1.73346	0.658692	0.0415069	0.4316	inactive	1	64221480	0	0	1	1
rs12630663	rs9819439	T	1.73231	0.658654	0.0416088	0.43241	inactive	3	28012464	0	0	1	0
rs2118004	rs28578901	C	1.73131	0.658621	0.0416982	0.43309	inactive	3	104733192	0	0	4	1
rs7728751	rs177930	G	1.72913	0.65855	0.0418927	0.434611	inactive	5	82847246	1	0	2	0
rs114489117	rs34854140	G	1.72913	0.65855	0.0418928	0.434611	inactive	5	93538169	0	0	2	2
rs7731360	rs11955373	A	1.72769	0.658502	0.0420217	0.435698	inactive	5	94035949	0	0	1	0
rs2074404	rs199525	T	1.7269	0.658476	0.0420931	0.436187	inactive	17	44847834	6	0	3	2
rs3862145	rs746265	A	1.72636	0.658459	0.0421416	0.436439	inactive	15	39576560	1	1	2	1
rs630934	rs36020975	G	1.72581	0.658441	0.0421908	0.436617	inactive	3	39491480	1	1	0	0
rs190958130	rs1262553	T	1.72537	0.658426	0.0422302	0.436617	inactive	6	127078785	1	0	8	2
rs7123402	rs17458235	G	1.72536	0.658426	0.0422314	0.436617	inactive	11	110976838	0	0	1	0
rs6551313	rs9830062	A	1.72411	0.658385	0.0423443	0.437534	inactive	3	88392476	0	0	1	0
rs1344762	rs12467007	A	1.72383	0.658376	0.0423695	0.437543	inactive	2	237705088	0	0	1	0
rs7809950	rs1015411	A	1.722	0.658316	0.0425346	0.438997	inactive	7	107135612	0	0	1	1
rs2022130	rs3741025	C	1.72108	0.658286	0.0426177	0.439511	inactive	11	30851976	0	0	2	0
rs40115	rs35171	G	1.7207	0.658273	0.0426524	0.439511	inactive	16	64972164	0	0	1	0
rs17179798	rs77192092	C	1.72065	0.658271	0.0426575	0.439511	inactive	12	5314295	0	0	2	1
rs7996803	rs2329170	G	1.71988	0.658246	0.0427271	0.439646	inactive	13	81258529	0	0	1	0
rs4721802	rs2215634	T	1.71974	0.658242	0.0427395	0.439646	inactive	7	19624250	0	0	2	1
rs10278627	rs10258890	C	1.71951	0.658234	0.0427608	0.439646	inactive	7	96243946	0	0	1	1
rs4721802	rs62448117	G	1.71943	0.658231	0.042768	0.439646	inactive	7	19615688	0	0	1	1
rs2184968	rs2130604	T	1.71874	0.658209	0.0428309	0.440041	inactive	6	126820561	0	0	2	2
rs17419290	rs12653132	A	1.71819	0.658191	0.0428809	0.440173	inactive	5	60358708	1	1	2	2
rs552305	rs7630147	A	1.71766	0.658173	0.0429296	0.440173	inactive	3	177300391	2	0	2	0
rs17019370	rs62334730	A	1.7176	0.658171	0.0429349	0.440173	inactive	4	145362891	0	0	2	0
rs10237366	rs12530952	T	1.71739	0.658164	0.0429537	0.440173	inactive	7	18907819	0	0	2	0
rs13110077	rs2203060	T	1.71726	0.65816	0.0429658	0.440173	inactive	4	121720584	1	0	0	0
rs6738528	rs12714002	T	1.71554	0.658104	0.0431231	0.441324	inactive	2	27134925	2	1	0	0
rs4437022	rs2191395	T	1.7155	0.658102	0.043127	0.441324	inactive	20	52427134	0	0	2	1
rs4273712	rs9482757	C	1.71505	0.658087	0.0431682	0.441422	inactive	6	126923877	2	0	8	3
rs76696867	rs1547137	T	1.71486	0.658081	0.0431855	0.441422	inactive	9	83472648	0	0	1	0
rs17019370	rs6537275	G	1.71392	0.65805	0.043272	0.442056	inactive	4	145242662	0	0	2	0
rs17419290	rs158702	G	1.71267	0.658009	0.0433863	0.442973	inactive	5	60313834	0	0	2	1
rs1159974	rs1977141	G	1.70988	0.657918	0.0436439	0.445107	inactive	6	126097457	0	0	2	0
rs4823877	rs6007966	A	1.70987	0.657918	0.0436447	0.445107	inactive	22	47169032	1	0	0	0
rs6812278	rs56034896	C	1.70914	0.657893	0.0437128	0.445388	inactive	4	1010782	0	0	1	0
rs73313052	rs74826997	T	1.70904	0.65789	0.0437216	0.445388	inactive	14	59628609	2	2	7	6
rs11695609	rs10190027	T	1.70873	0.65788	0.0437507	0.445432	inactive	2	37190726	0	0	1	0
rs2202895	rs12938390	T	1.70754	0.657841	0.0438605	0.446261	inactive	17	46614722	0	0	1	0
rs17464221	rs3771078	A	1.7068	0.657816	0.0439301	0.446261	inactive	2	188270337	0	0	2	1
rs4147321	rs36011577	C	1.70679	0.657816	0.043931	0.446261	inactive	5	81732228	1	0	1	0
rs30641	rs62399015	C	1.70622	0.657798	0.0439836	0.446544	inactive	5	128927987	1	0	2	1
rs62057153	rs4335809	C	1.70524	0.657765	0.0440747	0.447047	inactive	17	43902216	4	1	2	2
rs190958130	rs10457478	G	1.70516	0.657763	0.0440828	0.447047	inactive	6	126704934	0	0	1	0
rs13110077	rs141052360	T	1.70427	0.657734	0.0441652	0.447632	inactive	4	121729965	1	0	0	0
rs7123402	rs527397	G	1.70249	0.657675	0.0443321	0.448501	inactive	11	111030631	0	0	2	0
rs1159974	rs1343116	A	1.70234	0.65767	0.0443455	0.448501	inactive	6	126069702	0	0	2	0
rs1257415	rs2693695	A	1.70199	0.657659	0.0443784	0.448501	inactive	14	99686614	0	0	1	0
rs7824177	rs112650799	T	1.70183	0.657654	0.0443932	0.448501	inactive	8	110557416	1	0	0	0
rs6738528	rs722911	A	1.70176	0.657651	0.0444001	0.448501	inactive	2	27211212	3	0	0	0
rs1628768	rs7916056	C	1.70141	0.65764	0.0444334	0.448586	inactive	10	104997914	0	0	1	1
rs7123402	rs502584	T	1.69708	0.657498	0.0448406	0.451929	inactive	11	111013344	0	0	1	0
rs4772268	rs684215	C	1.69705	0.657496	0.0448438	0.451929	inactive	13	100873945	0	0	1	0
rs6505147	rs12451122	T	1.69691	0.657492	0.0448569	0.451929	inactive	17	28486376	0	0	2	1
rs2184968	rs2746187	G	1.69669	0.657485	0.0448775	0.451929	inactive	6	127011064	0	0	2	1
rs7731360	rs10058130	A	1.69656	0.657481	0.0448898	0.451929	inactive	5	93986127	0	0	2	0
rs194369	rs34632	G	1.69381	0.65739	0.0451509	0.454304	inactive	5	60524731	0	0	1	1
rs13011264	rs392313	C	1.69251	0.657348	0.0452741	0.45529	inactive	2	150003194	0	0	2	2
rs7123402	rs150666039	G	1.6921	0.657334	0.0453133	0.455431	inactive	11	110946731	0	0	1	0
rs62057153	rs62065447	C	1.69033	0.657276	0.0454826	0.456667	inactive	17	43569083	2	0	2	1
rs2358483	rs35804118	A	1.68967	0.657254	0.0455458	0.456667	inactive	14	54695605	0	0	1	1
rs4721802	rs2390146	C	1.68955	0.65725	0.0455573	0.456667	inactive	7	19620146	0	0	2	1
rs6738528	rs6745807	C	1.68938	0.657245	0.0455734	0.456667	inactive	2	27185317	2	0	0	0
rs6022786	rs6068690	A	1.68897	0.657231	0.045613	0.456667	inactive	20	52467828	0	0	3	1
rs10278627	rs10225703	G	1.68883	0.657227	0.0456256	0.456667	inactive	7	96151327	0	0	1	1
rs1556562	rs6603967	T	1.68883	0.657227	0.0456258	0.456667	inactive	1	92854663	0	0	1	0
rs11161942	rs1325236	C	1.68847	0.657215	0.0456604	0.456667	inactive	1	87634149	0	0	1	1
rs62399042	rs7718632	T	1.68798	0.657199	0.0457074	0.456667	inactive	5	128883302	0	0	1	1
rs7809950	rs2395907	A	1.68792	0.657197	0.0457129	0.456667	inactive	7	107253304	0	0	1	1
rs11012732	rs4747438	C	1.6879	0.657196	0.0457148	0.456667	inactive	10	22124263	0	0	1	0
rs7809950	rs62483634	A	1.68747	0.657182	0.0457565	0.456831	inactive	7	106878516	0	0	1	0
rs1893430	rs8090085	T	1.68691	0.657164	0.0458104	0.457012	inactive	18	52900771	0	0	1	0
rs905124	rs56068001	C	1.68675	0.657159	0.0458253	0.457012	inactive	3	190601149	0	0	1	0
rs62057153	rs11079725	C	1.68648	0.65715	0.0458514	0.457019	inactive	17	43923934	4	1	3	2
rs7203251	rs62056161	A	1.6862	0.65714	0.0458783	0.457035	inactive	16	87254373	3	2	0	0
rs114489117	rs13171131	T	1.68568	0.657123	0.0459286	0.457284	inactive	5	93223028	0	0	2	1
rs62057153	rs56026128	C	1.68525	0.657109	0.04597	0.457444	inactive	17	43931244	2	0	3	2
rs1159974	rs7748729	T	1.68406	0.65707	0.0460847	0.458185	inactive	6	126077381	0	0	2	0
rs2358483	rs4901495	C	1.68395	0.657067	0.0460954	0.458185	inactive	14	54668535	0	0	1	1
rs4721802	rs56302488	A	1.68263	0.657023	0.0462238	0.459052	inactive	7	19646557	0	0	2	1
rs12064109	rs55696509	G	1.68253	0.65702	0.0462335	0.459052	inactive	1	119686656	0	0	1	1
rs7714191	rs78623258	A	1.68092	0.656967	0.0463895	0.460348	inactive	5	130628103	0	0	1	0
rs4437022	rs62208437	T	1.6801	0.65694	0.0464687	0.46088	inactive	20	52413862	0	0	1	1
rs114489117	rs17314797	A	1.67922	0.656911	0.0465548	0.461186	inactive	5	93234845	0	0	2	1
rs9401907	rs9398816	A	1.67902	0.656905	0.0465737	0.461186	inactive	6	127105529	0	0	1	0
rs1344762	rs10207770	T	1.679	0.656904	0.0465762	0.461186	inactive	2	237703303	0	0	1	0
rs6551313	rs7429858	A	1.6785	0.656888	0.0466244	0.461308	inactive	3	88410812	0	0	1	0
rs1344762	rs4574065	G	1.67835	0.656883	0.0466396	0.461308	inactive	2	237708193	3	1	1	0
rs4842266	rs10861990	A	1.67781	0.656865	0.0466921	0.461574	inactive	12	79918022	0	0	1	0
rs12064109	rs11589179	C	1.67735	0.65685	0.0467366	0.461761	inactive	1	119497585	0	0	1	0
rs7203251	rs56023709	A	1.67567	0.656795	0.0469018	0.46314	inactive	16	87229344	5	3	1	0
rs11012732	rs2666782	G	1.67497	0.656772	0.0469705	0.463563	inactive	10	22212556	0	0	1	0
rs1165645	rs1797853	T	1.67329	0.656717	0.0471348	0.464721	inactive	3	193543717	0	0	2	1
rs1934057	rs7537625	C	1.67322	0.656714	0.0471423	0.464721	inactive	1	18985581	0	0	2	0
rs57063427	rs73302783	G	1.67299	0.656707	0.0471651	0.464721	inactive	5	124268685	0	0	1	1
rs2358483	rs952220	A	1.67072	0.656632	0.0473885	0.466668	inactive	14	54678423	0	0	1	0
rs62057153	rs28364021	T	1.6701	0.656612	0.0474495	0.467014	inactive	17	43912282	5	1	2	2
rs7809950	rs2712229	T	1.6693	0.656585	0.0475294	0.467546	inactive	7	107295326	0	0	1	0
rs114489117	rs7710880	A	1.66847	0.656558	0.0476116	0.468099	inactive	5	93200273	0	0	2	1
rs12064109	rs12067751	G	1.66819	0.656549	0.0476395	0.468118	inactive	1	119720439	0	0	1	1
rs62057153	rs12952301	C	1.66792	0.65654	0.0476656	0.468119	inactive	17	43852487	0	0	1	0
rs9399245	rs7742292	T	1.66646	0.656492	0.0478109	0.469291	inactive	6	138864489	0	0	2	0
rs7580807	rs13028025	A	1.66597	0.656476	0.0478598	0.469436	inactive	2	65939660	0	0	2	0
rs6840242	rs12641188	T	1.66579	0.65647	0.0478778	0.469436	inactive	4	113430752	0	0	1	1
rs10878349	rs113744258	G	1.66549	0.65646	0.0479076	0.469474	inactive	12	66373501	0	0	1	1
rs6505147	rs7220004	T	1.66507	0.656447	0.0479496	0.46963	inactive	17	28369548	1	0	2	1
rs10431624	rs7154164	G	1.66308	0.656382	0.0481478	0.47106	inactive	14	54317110	0	0	2	1
rs2022130	rs163886	A	1.6626	0.656366	0.0481958	0.471274	inactive	11	30943561	0	0	2	2
rs40115	rs40510	G	1.66203	0.656347	0.0482538	0.471585	inactive	16	64973122	0	0	1	0
rs12958970	rs36028164	G	1.66099	0.656313	0.0483575	0.472343	inactive	18	22218963	1	1	0	0
rs17464221	rs13418561	T	1.65903	0.656249	0.0485544	0.473842	inactive	2	188150214	0	0	1	1
rs11161942	rs12405406	A	1.65894	0.656246	0.0485635	0.473842	inactive	1	87609509	0	0	1	1
rs7188071	rs62034321	T	1.65676	0.656174	0.0487837	0.475733	inactive	16	28534038	0	0	1	0
rs6505147	rs62068625	A	1.65551	0.656133	0.0489105	0.476712	inactive	17	28176581	0	0	3	1
rs9401907	rs9401912	G	1.65479	0.656109	0.0489833	0.477164	inactive	6	127152724	0	0	1	0
rs2074404	rs199504	T	1.654	0.656083	0.0490635	0.477687	inactive	17	44861003	4	0	3	2
rs40115	rs35176	A	1.65313	0.656055	0.0491519	0.47829	inactive	16	65050392	0	0	1	0
rs6738528	rs6547355	A	1.65208	0.65602	0.0492594	0.47852	inactive	2	27210205	3	0	0	0
rs2118004	rs16850761	G	1.65198	0.656017	0.0492695	0.47852	inactive	3	104733455	0	0	4	1
rs17464221	rs3771078	G	1.65188	0.656014	0.0492791	0.47852	inactive	2	188270337	0	0	2	1
rs72761270	rs12153382	T	1.65186	0.656013	0.0492816	0.47852	inactive	5	66119611	1	1	2	1
rs1223090	rs1984389	A	1.65135	0.655996	0.0493339	0.47877	inactive	11	31740989	0	0	2	1
rs17834032	rs1612112	A	1.64983	0.655946	0.0494889	0.47979	inactive	14	59898721	0	0	1	0
rs62057153	rs56971664	C	1.6498	0.655945	0.0494922	0.47979	inactive	17	43918613	5	1	3	2
rs17464221	rs1728680	C	1.64912	0.655923	0.0495618	0.480207	inactive	2	188193463	0	0	1	1
rs10495963	rs12615953	A	1.64837	0.655898	0.0496387	0.480694	inactive	2	49409716	1	0	0	0
rs7203251	rs9308343	G	1.64797	0.655885	0.0496793	0.480828	inactive	16	87224857	4	3	2	0
rs17019370	rs4572828	C	1.6477	0.655877	0.0497067	0.480836	inactive	4	145320293	0	0	2	0
rs7188071	rs4788095	T	1.64552	0.655805	0.0499311	0.482747	inactive	16	28831359	0	0	1	0
rs4721802	rs56234650	G	1.64356	0.655741	0.0501333	0.484224	inactive	7	19634624	0	0	1	0
rs4721802	rs10486359	C	1.64352	0.655739	0.0501375	0.484224	inactive	7	19653111	0	0	1	1
rs1628768	rs7082288	T	1.64283	0.655717	0.050209	0.484655	inactive	10	104995486	0	0	1	1
rs40115	rs385317	G	1.64177	0.655682	0.0503186	0.484962	inactive	16	64952973	0	0	1	0
rs4721802	rs6461445	T	1.64164	0.655678	0.0503322	0.484962	inactive	7	19614468	0	0	2	1
rs12064109	rs12085616	A	1.64141	0.65567	0.0503565	0.484962	inactive	1	119689148	0	0	1	1
rs4273712	rs13220518	T	1.64128	0.655666	0.0503696	0.484962	inactive	6	127048609	1	0	1	0
rs11684511	rs11684511	G	1.64123	0.655664	0.0503752	0.484962	inactive	2	150037201	0	0	2	2
rs1934057	rs1934057	C	1.64067	0.655646	0.0504325	0.485255	inactive	1	18962095	0	0	3	1
rs12764880	rs2280450	C	1.64001	0.655624	0.0505017	0.48543	inactive	10	126436279	2	1	2	0
rs6505147	rs9896012	T	1.63998	0.655623	0.0505045	0.48543	inactive	17	28470091	1	0	2	1
rs68175985	rs75783493	T	1.63937	0.655603	0.0505678	0.485718	inactive	19	13112268	0	0	1	0
rs552305	rs7623309	C	1.63918	0.655597	0.0505883	0.485718	inactive	3	177304851	2	0	2	0
rs114489117	rs17323433	G	1.63834	0.655569	0.0506752	0.486293	inactive	5	93551028	0	0	2	2
rs4721802	rs7779144	T	1.63654	0.65551	0.0508631	0.487837	inactive	7	19627047	0	0	2	1
rs1326892	rs10817107	A	1.63496	0.655458	0.0510288	0.489049	inactive	9	113656170	4	2	0	0
rs62057153	rs62057115	C	1.63482	0.655454	0.0510437	0.489049	inactive	17	43899417	4	1	2	2
rs1556562	rs4970710	A	1.63426	0.655435	0.0511026	0.489354	inactive	1	92988717	0	0	1	1
rs6505147	rs7220004	G	1.63149	0.655344	0.0513936	0.491433	inactive	17	28369548	1	0	2	1
rs12064109	rs2794311	C	1.63116	0.655333	0.0514287	0.491433	inactive	1	119595949	0	0	1	1
rs1122688	rs879255	C	1.63069	0.655318	0.0514774	0.491637	inactive	10	118648043	0	0	3	0
rs114489117	rs13154000	A	1.629	0.655263	0.0516564	0.492906	inactive	5	93027669	0	0	2	1
rs59373415	rs7527024	T	1.62886	0.655258	0.0516709	0.492906	inactive	1	87882708	0	0	1	1
rs2202895	rs6504340	A	1.62833	0.655241	0.0517273	0.492906	inactive	17	46617019	0	0	1	0
rs62057153	rs79501144	C	1.62828	0.655239	0.0517325	0.492906	inactive	17	43900697	4	1	2	2
rs11161942	rs72725805	C	1.62815	0.655235	0.0517468	0.492906	inactive	1	87628652	0	0	1	1
rs4721802	rs28813981	C	1.62772	0.65522	0.0517925	0.493081	inactive	7	19621666	0	0	2	1
rs7714191	rs4706006	G	1.62691	0.655194	0.0518785	0.493639	inactive	5	130461830	0	0	1	0
rs2409691	rs10096421	G	1.62661	0.655184	0.0519096	0.493651	inactive	8	10831868	0	0	2	1
rs12064109	rs2645292	T	1.62638	0.655177	0.0519344	0.493651	inactive	1	119573194	0	0	1	1
rs2074404	rs199509	G	1.62574	0.655156	0.0520026	0.494028	inactive	17	44858728	5	0	3	2
rs62057153	rs62057157	C	1.62549	0.655147	0.0520289	0.494028	inactive	17	43905313	4	1	2	2
rs1556562	rs11164605	G	1.62421	0.655105	0.0521655	0.495064	inactive	1	92946479	0	0	1	0
rs12064109	rs12088206	T	1.62385	0.655093	0.052204	0.49517	inactive	1	119523570	0	0	1	0
rs190958130	rs12199006	A	1.62357	0.655084	0.052234	0.495194	inactive	6	127180738	0	0	2	0
rs7731360	rs10058130	G	1.6228	0.655059	0.0523158	0.495709	inactive	5	93986127	0	0	2	0
rs30641	rs17163171	T	1.62224	0.655041	0.0523764	0.495976	inactive	5	128997875	1	0	2	1
rs10495963	rs12713039	C	1.62179	0.655026	0.0524244	0.495976	inactive	2	49384070	1	0	0	0
rs13726	rs2905981	T	1.62169	0.655023	0.0524347	0.495976	inactive	17	42238625	0	0	1	0
rs2262601	rs2119188	C	1.62151	0.655017	0.0524539	0.495976	inactive	3	98602782	0	0	1	0
rs11012732	rs2666773	A	1.6211	0.655003	0.0524977	0.496129	inactive	10	22123768	0	0	1	0
rs7188071	rs7498603	T	1.62006	0.654969	0.0526092	0.496923	inactive	16	28882424	0	0	1	0
rs11789773	rs11790509	G	1.61951	0.654951	0.0526689	0.497226	inactive	9	75995092	1	0	1	0
rs9401907	rs17570053	G	1.61903	0.654935	0.0527205	0.497432	inactive	6	127178726	0	0	1	0
rs30641	rs17163173	T	1.61812	0.654905	0.0528183	0.497432	inactive	5	128997710	1	0	2	1
rs13110077	rs17051266	G	1.6181	0.654905	0.0528201	0.497432	inactive	4	121743264	1	0	0	0
rs2118004	rs9839056	G	1.618	0.654902	0.0528309	0.497432	inactive	3	104668172	0	0	5	2
rs6554054	rs6817433	C	1.61794	0.6549	0.0528374	0.497432	inactive	4	53724411	0	0	2	1
rs11695609	rs888083	C	1.61766	0.65489	0.052868	0.497432	inactive	2	37117073	1	0	2	1
rs13110077	rs4833183	T	1.6171	0.654872	0.0529285	0.497432	inactive	4	121722607	1	0	0	0
rs40084	rs162238	T	1.61662	0.654856	0.0529806	0.497432	inactive	5	60301810	0	0	3	1
rs2336714	rs11175759	C	1.61661	0.654856	0.0529818	0.497432	inactive	12	65814005	0	0	1	1
rs2262601	rs4425201	G	1.61649	0.654852	0.052994	0.497432	inactive	3	98504628	0	0	1	0
rs7141150	rs17093317	T	1.61584	0.65483	0.053065	0.49784	inactive	14	59891506	0	0	1	0
rs2336714	rs1845467	A	1.61544	0.654817	0.0531075	0.497904	inactive	12	65878510	0	0	1	1
rs7809950	rs62482495	G	1.61526	0.654812	0.053127	0.497904	inactive	7	106965009	0	0	1	0
rs62399042	rs1422470	G	1.61431	0.65478	0.0532296	0.498606	inactive	5	129081915	0	0	1	0
rs2276133	rs12797706	G	1.61345	0.654752	0.0533235	0.499227	inactive	11	65561369	0	0	1	0
rs7809950	rs17154091	C	1.61195	0.654703	0.0534866	0.500494	inactive	7	107084790	0	0	1	0
rs2409691	rs13251510	G	1.61054	0.654656	0.0536403	0.501672	inactive	8	10916974	0	0	2	1
rs7862092	rs76340496	T	1.60951	0.654623	0.053752	0.501911	inactive	9	126683053	0	0	2	0
rs7123402	rs17457430	G	1.60948	0.654622	0.0537562	0.501911	inactive	11	110956003	0	0	1	0
rs12764880	rs2015178	A	1.60916	0.654611	0.0537911	0.501911	inactive	10	126553571	1	1	1	0
rs7141150	rs7144391	T	1.60835	0.654585	0.0538795	0.501911	inactive	14	59873325	0	0	1	0
rs62385486	rs7730466	T	1.60798	0.654573	0.0539197	0.501911	inactive	5	171924139	1	0	0	0
rs4721802	rs4721793	T	1.60789	0.65457	0.0539293	0.501911	inactive	7	19623268	1	0	1	1
rs17419290	rs12519587	C	1.60777	0.654565	0.0539432	0.501911	inactive	5	60086900	1	1	2	1
rs11161942	rs58691096	T	1.60773	0.654564	0.0539467	0.501911	inactive	1	87613408	0	0	1	1
rs62385486	rs1433022	C	1.60741	0.654554	0.0539827	0.501911	inactive	5	171960253	2	1	0	0
rs13011264	rs9784116	T	1.60708	0.654543	0.054018	0.501911	inactive	2	149960473	0	0	2	0
rs62057153	rs62055935	T	1.60702	0.654541	0.0540253	0.501911	inactive	17	43848750	5	1	3	2
rs1014444	rs16822665	C	1.6069	0.654537	0.0540378	0.501911	inactive	2	162901327	0	0	2	2
rs13110077	rs6534216	T	1.60683	0.654535	0.0540463	0.501911	inactive	4	121765527	1	0	0	0
rs6738528	rs1440042	G	1.60674	0.654532	0.0540553	0.501911	inactive	2	27187814	2	0	0	0
rs630934	rs630934	C	1.60561	0.654495	0.0541794	0.502685	inactive	3	39489619	1	1	0	0
rs40115	rs429065	A	1.60548	0.65449	0.0541945	0.502685	inactive	16	64958642	0	0	1	0
rs61901866	rs61901867	T	1.60472	0.654465	0.0542781	0.503202	inactive	11	92351468	0	0	5	2
rs13726	rs2526020	G	1.60285	0.654404	0.0544833	0.504845	inactive	17	42216588	0	0	1	0
rs190958130	rs1415671	G	1.60171	0.654367	0.05461	0.505759	inactive	6	126759587	2	0	6	3
rs1556562	rs7552212	T	1.60087	0.654339	0.0547027	0.506358	inactive	1	92936697	0	0	1	0
rs17019370	rs17019336	T	1.60011	0.654314	0.0547876	0.506884	inactive	4	145333609	0	0	2	0
rs4437022	rs2191395	C	1.59846	0.65426	0.0549705	0.508315	inactive	20	52427134	0	0	2	1
rs7141150	rs60671208	C	1.59763	0.654233	0.0550628	0.508908	inactive	14	59876439	0	0	2	2
rs7141150	rs1270990	C	1.59689	0.654208	0.0551449	0.509406	inactive	14	59895770	0	0	2	1
rs190958130	rs6907898	T	1.59625	0.654188	0.0552162	0.509803	inactive	6	126666416	2	0	5	3
rs40115	rs62042237	G	1.59583	0.654174	0.0552633	0.509977	inactive	16	65065307	0	0	2	0
rs2118004	rs9848945	T	1.59531	0.654156	0.055322	0.510258	inactive	3	104740628	0	0	4	0
rs61901866	rs3901659	G	1.59455	0.654132	0.055406	0.510772	inactive	11	92485829	0	0	5	1
rs2358483	rs10145635	T	1.59401	0.654114	0.0554667	0.510993	inactive	14	54696626	0	0	1	1
rs190958130	rs9388490	C	1.59383	0.654108	0.0554867	0.510993	inactive	6	126704795	2	0	5	3
rs4721802	rs2390148	C	1.59201	0.654048	0.0556913	0.512354	inactive	7	19631671	0	0	1	0
rs6505147	rs4381649	T	1.5913	0.654025	0.0557709	0.512825	inactive	17	28509602	1	0	2	1
rs61508189	rs73166642	T	1.59094	0.654013	0.0558112	0.512935	inactive	3	147056430	0	0	1	0
rs10940512	rs43183	T	1.59009	0.653985	0.0559072	0.513555	inactive	5	56207792	0	0	1	0
rs2118004	rs60072080	G	1.58916	0.653955	0.0560125	0.514056	inactive	3	104737669	0	0	4	1
rs17718831	rs11719972	T	1.58893	0.653947	0.0560385	0.514056	inactive	3	71594837	0	0	1	0
rs7874287	rs7873727	G	1.58885	0.653944	0.0560473	0.514056	inactive	9	101632768	0	0	1	0
rs2409691	rs11991716	A	1.58835	0.653928	0.0561042	0.514317	inactive	8	10948575	0	0	2	1
rs4721802	rs10245919	C	1.58784	0.653911	0.0561609	0.514576	inactive	7	19549650	0	0	1	1
rs40115	rs4967860	T	1.58735	0.653895	0.0562163	0.514821	inactive	16	64951183	0	0	1	0
rs7731360	rs7737779	C	1.58621	0.653858	0.0563456	0.515744	inactive	5	93933819	0	0	1	0
rs910697	rs3013439	G	1.58493	0.653816	0.056491	0.516812	inactive	1	113200671	1	0	2	2
rs17464221	rs3771067	G	1.58463	0.653806	0.0565257	0.516867	inactive	2	188295534	0	0	2	2
rs114489117	rs4607342	C	1.58386	0.653781	0.0566133	0.517325	inactive	5	93177527	0	0	2	1
rs9545158	rs9545155	T	1.58368	0.653775	0.056633	0.517325	inactive	13	80191873	0	0	2	2
rs1080066	rs17694988	C	1.58279	0.653746	0.0567343	0.517858	inactive	15	39636227	3	2	8	7
rs114489117	rs67914792	C	1.58267	0.653741	0.0567488	0.517858	inactive	5	93036584	0	0	2	1
rs13110077	rs1511307	G	1.58236	0.653731	0.0567836	0.517913	inactive	4	121717959	1	0	0	0
rs40115	rs35145	G	1.58162	0.653707	0.0568682	0.518423	inactive	16	64985093	0	0	2	0
rs6554054	rs77778454	A	1.58122	0.653694	0.0569142	0.51858	inactive	4	53714625	0	0	2	0
rs78502100	rs11857970	T	1.58061	0.653674	0.0569837	0.518707	inactive	15	39739456	0	0	4	2
rs6505147	rs3115085	C	1.58059	0.653673	0.0569856	0.518707	inactive	17	28023226	0	0	1	0
rs4273712	rs9401897	G	1.58025	0.653662	0.0570247	0.518802	inactive	6	126940641	2	0	8	3
rs1556562	rs4970703	C	1.57892	0.653619	0.0571766	0.519864	inactive	1	92957855	0	0	1	0
rs61508189	rs1818094	C	1.57798	0.653588	0.0572855	0.519864	inactive	3	147004582	0	0	1	0
rs1420791	rs11656697	G	1.57748	0.653571	0.057342	0.519864	inactive	17	64121890	0	0	2	1
rs1822951	rs1816893	A	1.57736	0.653567	0.0573559	0.519864	inactive	8	8975038	0	0	1	0
rs3862145	rs7181250	C	1.5773	0.653565	0.057363	0.519864	inactive	15	39622593	0	0	3	1
rs6505147	rs11080120	C	1.57718	0.653561	0.0573776	0.519864	inactive	17	28507021	1	0	2	1
rs35612915	rs35721125	A	1.57679	0.653549	0.0574221	0.519864	inactive	2	188377732	0	0	2	1
rs7141150	rs17834032	T	1.57673	0.653547	0.0574285	0.519864	inactive	14	59827306	0	0	2	2
rs40115	rs1879260	T	1.57656	0.653541	0.0574487	0.519864	inactive	16	65076929	0	0	2	0
rs7141150	rs1253176	T	1.57647	0.653538	0.0574585	0.519864	inactive	14	59894956	0	0	2	2
rs2184968	rs2746187	A	1.5761	0.653526	0.0575013	0.51999	inactive	6	127011064	0	0	2	1
rs1344762	rs4663229	T	1.57492	0.653487	0.057637	0.520699	inactive	2	237709198	0	0	1	0
rs27540	rs12188937	C	1.57492	0.653487	0.0576374	0.520699	inactive	5	92171562	0	0	1	1
rs7714191	rs3846728	A	1.57361	0.653444	0.0577891	0.521808	inactive	5	131436217	0	0	1	0
rs6840242	rs4834283	A	1.57276	0.653416	0.0578877	0.522437	inactive	4	113408976	0	0	1	0
rs62057153	rs55703888	T	1.57215	0.653396	0.0579582	0.522812	inactive	17	43536408	4	0	2	1
rs2287283	rs1861771	A	1.57024	0.653334	0.0581796	0.523689	inactive	2	65989175	0	0	3	2
rs2358483	rs2143968	G	1.56948	0.653309	0.0582682	0.523689	inactive	14	54775359	0	0	2	1
rs7902527	rs12769006	A	1.56935	0.653304	0.058283	0.523689	inactive	10	118776306	0	0	3	1
rs27540	rs11135490	T	1.56931	0.653303	0.0582882	0.523689	inactive	5	92165680	0	0	1	0
rs7601767	rs1905307	G	1.56906	0.653295	0.0583171	0.523689	inactive	2	48213001	0	0	1	0
rs62057153	rs12452273	C	1.56888	0.653289	0.0583384	0.523689	inactive	17	43552921	4	0	2	1
rs62057153	rs56369036	A	1.56882	0.653287	0.0583448	0.523689	inactive	17	43841571	4	1	3	1
rs115877304	rs10514376	A	1.56864	0.653281	0.0583655	0.523689	inactive	5	92993473	0	0	2	1
rs7184835	rs7193453	T	1.56831	0.65327	0.0584041	0.523689	inactive	16	52565150	0	0	1	1
rs7188071	rs8056890	G	1.56825	0.653268	0.0584118	0.523689	inactive	16	28897452	0	0	1	0
rs1257415	rs10129264	T	1.5682	0.653267	0.0584174	0.523689	inactive	14	99703968	0	0	1	0
rs2287283	rs2193463	A	1.56757	0.653246	0.0584913	0.523689	inactive	2	65982087	0	0	3	2
rs9328010	rs34273069	A	1.56741	0.653241	0.0585097	0.523689	inactive	5	106919046	0	0	1	0
rs7188071	rs8056890	A	1.56732	0.653238	0.0585197	0.523689	inactive	16	28897452	0	0	1	0
rs2262601	rs2439218	G	1.56719	0.653233	0.058535	0.523689	inactive	3	98577942	0	0	1	0
[truncated: 15,849 more rows]

## Sheet: d. C-dependent activity
SNP	allele	statistic	logFC	P-value	adj P-value
rs8038768	G	18.7106	0.155867	1.52132e-05	0.0212376
rs35535929	G	16.6383	0.244527	4.52288e-05	0.0255012
rs12920553	G	15.7629	0.229935	7.17951e-05	0.0255012
rs6791514	G	15.4281	0.201915	8.57023e-05	0.0255012
rs12714094	C	15.3078	0.157077	9.13367e-05	0.0255012
rs7778201	G	14.3727	-0.331467	0.000149961	0.0348909
rs6919935	T	13.4991	0.196578	0.000238673	0.045098
rs3102560	C	13.2739	0.241802	0.000269125	0.045098
rs7205323	T	13.1291	0.252152	0.000290746	0.045098
rs6443469	C	12.4723	-0.335169	0.000413036	0.0505743
rs7212532	T	12.3966	0.138441	0.000430124	0.0505743
rs10059630	A	12.2435	0.302091	0.00046688	0.0505743
rs1532418	G	12.2273	-0.162194	0.000470964	0.0505743
rs2904374	C	11.9891	0.143858	0.00053512	0.0533591
rs76954984	G	11.7677	-0.194138	0.00060268	0.0560894
rs7790674	G	11.1513	0.16437	0.000839738	0.0716438
rs13233151	T	11.0804	0.20543	0.000872453	0.0716438
rs68175985	A	10.8899	0.171433	0.000966908	0.0749891
rs34454564	C	10.4969	0.165789	0.00119575	0.0815399
rs6097585	G	10.4305	0.148037	0.0012395	0.0815399
rs474727	T	10.3444	0.131742	0.00129866	0.0815399
rs34332266	C	10.2853	0.186018	0.00134097	0.0815399
rs12079257	T	10.2819	0.222991	0.00134342	0.0815399
rs4670759	G	10.0653	0.281918	0.00151085	0.0875148
rs112690422	A	9.98358	0.16816	0.00157942	0.0875148
rs9972768	A	9.88654	0.187061	0.00166492	0.0875148
rs34622	A	9.80446	0.125917	0.00174089	0.0875148
rs62399037	C	9.77133	0.205872	0.00177254	0.0875148
rs72834200	A	9.65812	-0.165865	0.00188517	0.0875148
rs9398173	T	9.62498	0.107693	0.00191949	0.0875148
rs2520261	A	9.56389	0.162389	0.00198442	0.0875148
rs62055950	T	9.54397	0.493329	0.00200607	0.0875148
rs167570	C	9.44362	0.15509	0.00211884	0.0896335
rs12447201	T	9.26345	-0.148239	0.00233772	0.0940012
rs4917386	C	9.23697	0.182042	0.00237177	0.0940012
rs56919609	C	9.17123	0.198978	0.00245849	0.0940012
rs2390400	T	9.14687	0.199694	0.00249144	0.0940012
rs11868763	A	9.07851	0.191719	0.00258631	0.095013
rs4924363	A	9.01745	-0.285176	0.00267414	0.0957203
rs7711787	A	8.67963	0.220251	0.00321786	0.109127
rs12405018	T	8.57564	-0.295402	0.0034069	0.109127
rs7297175	C	8.54289	0.288561	0.00346875	0.109127
rs7220401	C	8.5375	-0.363699	0.00347904	0.109127
rs4763	A	8.49456	0.119805	0.0035621	0.109127
rs240705	T	8.48147	0.172728	0.00358782	0.109127
rs12816912	G	8.47738	-0.28248	0.00359589	0.109127
rs2909456	T	8.38441	0.110732	0.00378453	0.111265
rs2454682	A	8.36474	0.17435	0.00382572	0.111265
rs74283894	G	8.31248	-0.261626	0.00393736	0.112175
rs3104787	T	8.12022	0.1819	0.00437741	0.121411
rs9841688	G	8.09633	-0.173787	0.0044355	0.121411
rs2526022	T	7.86843	0.112653	0.00503052	0.131669
rs3804171	A	7.85018	0.20592	0.00508157	0.131669
rs30695	T	7.82695	0.151367	0.00514729	0.131669
rs10061099	A	7.72801	0.12599	0.00543707	0.131669
rs832533	T	7.72432	0.26374	0.0054482	0.131669
rs2807985	C	7.71942	-0.180395	0.00546298	0.131669
rs62383969	T	7.68155	0.131833	0.00557883	0.131669
rs7476050	A	7.68135	0.240595	0.00557944	0.131669
rs7634809	T	7.65213	0.185898	0.00567054	0.131669
rs9911991	G	7.58731	0.156801	0.00587805	0.131669
rs10178217	G	7.57828	0.198286	0.00590759	0.131669
rs12224427	T	7.56778	0.138631	0.00594208	0.131669
rs273567	T	7.47713	0.258878	0.00624877	0.133487
rs7214273	A	7.46548	0.126516	0.00628931	0.133487
rs12046466	C	7.45687	0.0823804	0.00631947	0.133487
rs1101560	C	7.43223	0.252463	0.00640659	0.133487
rs12618836	G	7.38779	0.148724	0.0065668	0.134812
rs7008630	G	7.35579	0.266614	0.00668471	0.135244
rs2080017	A	7.25249	0.141006	0.00708028	0.141201
rs2047712	T	7.14074	0.104923	0.0075352	0.141315
rs56070245	C	7.11903	0.10685	0.007627	0.141315
rs12655209	T	7.11314	-0.12049	0.00765208	0.141315
rs6781232	T	7.10616	0.111477	0.00768194	0.141315
rs7801835	C	7.08124	-0.246317	0.00778952	0.141315
rs2802295	A	7.08074	-0.151621	0.00779169	0.141315
rs6680737	A	7.08007	-0.174071	0.00779459	0.141315
rs4147321	G	6.95777	0.135276	0.00834561	0.146903
rs34068652	G	6.94474	0.188544	0.00840658	0.146903
rs9631465	G	6.9422	-0.148096	0.00841853	0.146903
rs6708953	C	6.90193	0.160932	0.00861028	0.148394
rs7803151	G	6.86525	0.128176	0.0087888	0.149624
rs4547912	T	6.82481	-0.149665	0.00899001	0.151205
rs2802295	G	6.78321	0.116495	0.0092019	0.152927
rs11114158	A	6.75122	-0.242578	0.00936837	0.153862
rs801593	G	6.69533	0.276886	0.00966659	0.156691
rs12987470	T	6.62636	0.143923	0.010048	0.156691
rs3170740	T	6.61261	0.224835	0.0101259	0.156691
rs34684201	C	6.60698	-0.110991	0.010158	0.156691
rs112690422	G	6.5928	0.138566	0.0102392	0.156691
rs240705	C	6.58846	0.165381	0.0102642	0.156691
rs6022769	A	6.57771	0.117228	0.0103263	0.156691
rs62399019	C	6.48208	0.0865147	0.0108967	0.160898
rs17410662	C	6.47372	0.12176	0.0109481	0.160898
rs6855246	A	6.45621	0.12559	0.0110565	0.160898
rs112161672	A	6.45491	0.346739	0.0110646	0.160898
rs7710719	C	6.4174	0.154156	0.0113008	0.162638
rs3820821	C	6.36709	0.250683	0.0116256	0.165606
rs61872095	T	6.26345	0.0928326	0.0123254	0.173801
rs36011577	T	6.20325	0.14076	0.0127516	0.176081
rs35433400	C	6.19267	0.0682272	0.0128281	0.176081
rs2390118	A	6.18322	-0.159848	0.0128968	0.176081
rs111911796	C	6.17025	0.101544	0.0129916	0.176081
rs35935664	A	6.11049	-0.222106	0.0134382	0.178951
rs112994464	G	6.10765	0.171713	0.0134598	0.178951
[truncated: 1,099 more rows]

## Sheet: e. Allelic effect (Stim)
SNP	Ref	Alt	logFC	AveExpr	t	P-value	adj P-value	B	emVar
[truncated: 598 more rows]

[truncated: 1 more sheets: f. C-dependent allelic effect]
